# Supplementary material for: Photoaffinity probe‐based antimalarial target identification of artemisinin in the intraerythrocytic developmental cycle of Plasmodium falciparum
Source: Imeta. 2024 Feb 19;3(2):e176. doi: 10.1002/imt2.176 (PMC11170969; doi:10.1002/imt2.176)
Supplement: Supplementary file 2 — Table S1: All target proteins identified by APP‐based ABPP in P. falciparum at three different stages of IDC. Table S2: Metabolites of P. falciparum with significant differences after treatment with ATS versus DMSO. Table S3: Metabolites and related proteins involved in enriched metabolic pathways. [file IMT2-3-e176-s002.xlsx]

## Sheet: Table S1
Tabls S1 All target proteins identified by APP-based ABPP in P. falciparum at three different stages of IDC.
No.	Gene ID	Product Description	Symbol	MW (KD)	Stages*	Binding Modes**	* R, Ring; T, Trophozoite; S, Schizont
1	PF3D7_0103200	nucleoside transporter 4	NT4	50.01	R, T, S	Cov.&Noncov.	** Cov., covalent; Noncov., noncovalent
2	PF3D7_0103900	parasite-infected erythrocyte surface protein	PIESP15	67.8	R, T, S	Cov.&Noncov.
3	PF3D7_0104200	StAR-related lipid transfer protein	N/A	53.63	T	Noncov.
4	PF3D7_0104800	novel putative transporter 1, putative	NPT1	65.43	S	Cov.&Noncov.
5	PF3D7_0106100	V-type proton ATPase subunit C, putative	N/A	45.26	R, T, S	Cov.&Noncov.
6	PF3D7_0106300	calcium-transporting ATPase	ATP6	139.42	R, T, S	Cov.&Noncov.
7	PF3D7_0106800	ras-related protein Rab-5C	RAB5c	24.3	T, S	Cov.&Noncov.
8	PF3D7_0107500	Niemann-Pick type C1-related protein	NCR1	170.3	R, S	Cov.&Noncov.
9	PF3D7_0108000	proteasome subunit beta type-3, putative	N/A	24.51	R, T, S	Cov.&Noncov.
10	PF3D7_0108300	conserved Plasmodium protein, unknown function	ARP	254.99	R, T	Cov.&Noncov.
11	PF3D7_0113000	glutamic acid-rich protein GARP	GARP	79.8	R	Cov.&Noncov.
12	PF3D7_0204100	Sel1 repeat-containing protein, putative	N/A	271.49	R, S	Cov.&Noncov.
13	PF3D7_0204700	hexose transporter	HT1	56.42	T, S	Cov.&Noncov.
14	PF3D7_0205900	26S proteasome regulatory subunit RPN1, putative	RPN1	108.36	R, T, S	Cov.&Noncov.
15	PF3D7_0206800	merozoite surface protein 2	MSP2	27.96	T	Cov.&Noncov.
16	PF3D7_0207500	serine repeat antigen 6	SERA6	118.84	R, T, S	Cov.&Noncov.
17	PF3D7_0207600	serine repeat antigen 5	SERA5	111.77	T	Cov.&Noncov.
18	PF3D7_0207800	serine repeat antigen 3	SERA3	105.42	R,	Noncov.
19	PF3D7_0209800	ATP-dependent RNA helicase UAP56	UAP56	52.22	T, S	Cov.&Noncov.
20	PF3D7_0210100	60S ribosomal protein L37ae, putative	RPL37A	4.07	R, T, S	Cov.&Noncov.
21	PF3D7_0215000	acyl-CoA synthetase	ACS9	102.15	R, S	Cov.
22	PF3D7_0215700	DNA-directed RNA polymerase II subunit RPB2, putative	RPB2	151.72	R, S	Cov.&Noncov.
23	PF3D7_0217100	ATP synthase subunit alpha, mitochondrial	N/A	61.77	T	Noncov.
24	PF3D7_0217500	calcium-dependent protein kinase 1	CDPK1	60.8	R	Noncov.
25	PF3D7_0217800	40S ribosomal protein S26	RPS26	12.51	T, S	Cov.&Noncov.
26	PF3D7_0219600	replication factor C subunit 1	RFC1	104.19	T, S	Cov.&Noncov.
27	PF3D7_0301700	EMP1 trafficking protein PTP7	PTP7	37.39	R, T, S	Cov.&Noncov.
28	PF3D7_0302500	cytoadherence linked asexual protein 3.1	CLAG3.1	167.24	R, T, S	Cov.&Noncov.
29	PF3D7_0305600	DNA-(apurinic or apyrimidinic site) endonuclease	APE1	72.44	R, T, S	Cov.&Noncov.
30	PF3D7_0306400	FAD-dependent glycerol-3-phosphate dehydrogenase, putative	N/A	74.69	T, S	Cov.&Noncov.
31	PF3D7_0306900	40S ribosomal protein S23, putative	N/A	16.13	T, S	Cov.&Noncov.
32	PF3D7_0307200	60S ribosomal protein L7, putative	N/A	30.52	R, T, S	Cov.&Noncov.
33	PF3D7_0308600	pre-mRNA-processing factor 19, putative	PRPF19	60.75	R, T, S	Cov.&Noncov.
34	PF3D7_0310400	parasite-infected erythrocyte surface protein	PIESP1	154.09	R, T, S	Cov.&Noncov.
35	PF3D7_0312300	26S proteasome regulatory subunit RPN12, putative	RPN12	35.1	T, S	Cov.&Noncov.
36	PF3D7_0316600	formate-nitrite transporter	FNT	34.46	T, S	Cov.&Noncov.
37	PF3D7_0316700	protein YOP1, putative	YOP1	26.04	R, T	Cov.&Noncov.
38	PF3D7_0316800	40S ribosomal protein S15A, putative	N/A	14.87	T, S	Cov.&Noncov.
39	PF3D7_0317000	proteasome subunit alpha type-3, putative	N/A	29.29	R, T, S	Cov.&Noncov.
40	PF3D7_0317600	40S ribosomal protein S11, putative	RPS11	18.76	R, T, S	Cov.&Noncov.
41	PF3D7_0320700	signal peptidase complex subunit 2	SPC25	21.01	R, T	Cov.&Noncov.
42	PF3D7_0320900	histone H2A.Z	H2A.Z	16.45	R, T	Cov.&Noncov.
43	PF3D7_0401800	Plasmodium exported protein (PHISTb), unknown function	PfD80	60.27	R, T, S	Cov.&Noncov.
44	PF3D7_0402000	Plasmodium exported protein (PHISTa), unknown function	N/A	49.74	T, S	Cov.&Noncov.
45	PF3D7_0402400	Plasmodium exported protein, unknown function	GEXP18	31.02	T, S	Cov.&Noncov.
46	PF3D7_0406100	V-type proton ATPase subunit B	N/A	55.79	R, T, S	Cov.&Noncov.
47	PF3D7_0406900	conserved Plasmodium protein, unknown function	N/A	207.83	S	Noncov.
48	PF3D7_0412000	LITAF-like zinc finger protein, putative	N/A	92.2	T, S	Cov.
49	PF3D7_0413500	phosphoglucomutase-2	PGM2	35.23	T, S	Cov.&Noncov.
50	PF3D7_0413600	26S protease regulatory subunit 6B, putative	RPT3	44.67	R, T, S	Cov.&Noncov.
51	PF3D7_0415900	60S ribosomal protein L15, putative	N/A	24.13	R, T, S	Cov.&Noncov.
52	PF3D7_0416800	small GTP-binding protein sar1	SAR1	22.02	T, S	Cov.&Noncov.
53	PF3D7_0419400	conserved Plasmodium protein, unknown function	N/A	296.46	T	Cov.&Noncov.
54	PF3D7_0422300	alpha tubulin 2	N/A	49.69	R, T, S	Cov.&Noncov.
55	PF3D7_0422400	40S ribosomal protein S19	RPS19	19.72	T, S	Cov.&Noncov.
56	PF3D7_0422500	pre-mRNA-splicing helicase BRR2, putative	BRR2	337.91	T	Cov.&Noncov.
57	PF3D7_0422800	serpentine receptor 12, putative	SR12	56.05	R, T	Cov.&Noncov.
58	PF3D7_0423500	glideosome associated protein with multiple membrane spans 2	GAPM2	42.62	T	Cov.
59	PF3D7_0424600	Plasmodium exported protein (PHISTb)	N/A	35.96	T, S	Cov.&Noncov.
60	PF3D7_0500800	mature parasite-infected erythrocyte surface antigen	MESA	168.29	R, T, S	Cov.&Noncov.
61	PF3D7_0501000	Plasmodium exported protein, unknown function	N/A	30.72	T, S	Cov.&Noncov.
62	PF3D7_0501200	parasite-infected erythrocyte surface protein	PIESP2	48.72	R	Cov.&Noncov.
63	PF3D7_0501300	skeleton-binding protein 1	SBP1	36.3	T	Cov.&Noncov.
64	PF3D7_0501500	rhoptry-associated protein 3	RAP3	47	T, S	Cov.&Noncov.
65	PF3D7_0501600	rhoptry-associated protein 2	RAP2	46.74	T	Cov.&Noncov.
66	PF3D7_0501800	chromatin assembly factor 1 subunit A	CAF1A	125.36	R, T	Cov.&Noncov.
67	PF3D7_0503300	serine/arginine-rich splicing factor 12	SRSF12	37.7	R, T, S	Cov.&Noncov.
68	PF3D7_0504900	transmembrane protein TMEM222, putative	N/A	20.09	R, T	Cov.&Noncov.
69	PF3D7_0505800	small ubiquitin-related modifier	SUMO	11.06	R, T, S	Cov.&Noncov.
70	PF3D7_0506900	rhomboid protease ROM4	ROM4	86.65	R, T	Noncov.
71	PF3D7_0507100	60S ribosomal protein L4	RPL4	46.21	R, T, S	Cov.&Noncov.
72	PF3D7_0508300	triose phosphate transporter	TPT	39.04	R, T, S	Cov.&Noncov.
73	PF3D7_0511200	stearoyl-CoA desaturase	SCD	114.07	R, T, S	Cov.&Noncov.
74	PF3D7_0511800	inositol-3-phosphate synthase	INO1	69.11	T, S	Cov.&Noncov.
75	PF3D7_0512600	ras-related protein Rab-1B	RAB1b	22.89	R, T	Cov.&Noncov.
76	PF3D7_0513800	ras-related protein Rab-1A	RAB1a	23.86	T	Cov.&Noncov.
77	PF3D7_0516900	60S ribosomal protein L2	RPL2	28	R, S	Cov.&Noncov.
78	PF3D7_0517000	60S ribosomal protein L12, putative	N/A	18.11	R, T, S	Cov.&Noncov.
79	PF3D7_0517300	serine/arginine-rich splicing factor 1	SR1	34.56	R, T, S	Cov.&Noncov.
80	PF3D7_0517400	FACT complex subunit SPT16, putative	FACT-L	132.68	R, T, S	Cov.&Noncov.
81	PF3D7_0517700	eukaryotic translation initiation factor 3 subunit B, putative	EIF3B	84.06	R, T, S	Cov.&Noncov.
82	PF3D7_0518300	proteasome subunit beta type-1, putative	N/A	27.27	R, T, S	Cov.&Noncov.
83	PF3D7_0519200	V-type proton ATPase 16 kDa proteolipid subunit	N/A	17.07	T	Cov.&Noncov.
84	PF3D7_0520900	adenosylhomocysteinase	SAHH	53.84	T, S	Cov.&Noncov.
85	PF3D7_0522600	magnesium transporter NIPA, putative	N/A	55.56	T, S	Cov.&Noncov.
86	PF3D7_0523000	multidrug resistance protein 1	MDR1	162.25	R, T, S	Cov.&Noncov.
87	PF3D7_0524000	karyopherin beta	KASbeta	127.35	T, S	Cov.&Noncov.
88	PF3D7_0524700	mitochondrial import receptor subunit TOM22, putative	TOM22	12.02	T, S	Cov.&Noncov.
89	PF3D7_0525100	acyl-CoA synthetase	ACS10	76.85	R, T, S	Cov.&Noncov.
90	PF3D7_0525800	inner membrane complex protein 1g, putative	IMC1g	34.34	R, T	Cov.&Noncov.
91	PF3D7_0527500	Hsc70-interacting protein	HIP	51.13	R, T, S	Cov.&Noncov.
92	PF3D7_0528200	eukaryotic translation initiation factor 3 subunit E, putative	EIF3E	61.42	R, T, S	Cov.&Noncov.
93	PF3D7_0529000	T-cell immunomodulatory protein homolog, putative	TIP	82.91	T, S	Cov.&Noncov.
94	PF3D7_0532100	early transcribed membrane protein 5	ETRAMP5	19.03	R, T, S	Cov.&Noncov.
95	PF3D7_0532300	Plasmodium exported protein (PHISTb), unknown function	N/A	60.19	R, T, S	Cov.&Noncov.
96	PF3D7_0532400	lysine-rich membrane-associated PHISTb protein	LyMP	61.09	T, S	Cov.&Noncov.
97	PF3D7_0601900	conserved Plasmodium protein, unknown function	N/A	14.73	T	Cov.&Noncov.
98	PF3D7_0603300	dihydroorotate dehydrogenase	DHODH	65.56	T, S	Noncov.
99	PF3D7_0605100	KH domain-containing protein, putative	KH1	85.63	R, T, S	Cov.&Noncov.
100	PF3D7_0605900	elongation of fatty acids protein, putative	N/A	34.73	T, S	Cov.&Noncov.
101	PF3D7_0606700	coatomer alpha subunit, putative	N/A	176.95	R, S	Cov.&Noncov.
102	PF3D7_0608310	sorting assembly machinery 50 kDa subunit, putative	SAM50	53.72	R, S	Cov.&Noncov.
103	PF3D7_0608500	proteasome subunit alpha type-2, putative	N/A	26.53	R, T, S	Cov.&Noncov.
104	PF3D7_0608700	T-complex protein 1 subunit zeta	CCT6	61.53	R, T, S	Cov.&Noncov.
105	PF3D7_0608800	ornithine aminotransferase	OAT	46.06	R, T, S	Cov.&Noncov.
106	PF3D7_0609100	zinc transporter ZIP1, putative	ZIP1	40.26	T, S	Cov.&Noncov.
107	PF3D7_0610400	histone H3	H3	15.45	T, S	Cov.&Noncov.
108	PF3D7_0614500	60S ribosomal protein L19	RPL19	21.58	R, T, S	Cov.&Noncov.
109	PF3D7_0618000	conserved Plasmodium membrane protein, unknown function	N/A	92.76	T	Cov.&Noncov.
110	PF3D7_0618300	60S ribosomal protein L27a, putative	N/A	16.72	R, S	Cov.
111	PF3D7_0619400	cell division cycle protein 48 homologue, putative	N/A	92.39	R, T, S	Cov.&Noncov.
112	PF3D7_0621200	pyridoxine biosynthesis protein PDX1	PDX1	33.01	R, T, S	Cov.&Noncov.
113	PF3D7_0624600	ISWI chromatin-remodeling complex ATPase	ISWI	315.62	T	Cov.&Noncov.
114	PF3D7_0626100	oxidoreductase, short-chain dehydrogenase family, putative	N/A	44.76	R, T, S	Cov.&Noncov.
115	PF3D7_0626800	pyruvate kinase	PyrK	55.66	T, S	Cov.&Noncov.
116	PF3D7_0627500	protein DJ-1	DJ1	20.29	R, T, S	Cov.&Noncov.
117	PF3D7_0627800	acetyl-CoA synthetase	ACAS	113.88	T, S	Cov.&Noncov.
118	PF3D7_0628300	choline/ethanolaminephosphotransferase, putative	CEPT	45.08	T	Cov.
119	PF3D7_0629200	DnaJ protein, putative	N/A	44.67	T, S	Cov.&Noncov.
120	PF3D7_0702500	Plasmodium exported protein, unknown function	N/A	27.67	T	Noncov.
121	PF3D7_0703500	erythrocyte membrane-associated antigen	N/A	264.92	R, T, S	Cov.&Noncov.
122	PF3D7_0707400	ATPase family AAA domain-containing protein 3A, putative	ATAD3A	78.19	T	Cov.&Noncov.
123	PF3D7_0708400	heat shock protein 90	HSP90	86.17	R, T, S	Cov.&Noncov.
124	PF3D7_0708800	heat shock protein 110	HSP110c	99.96	T, S	Cov.&Noncov.
125	PF3D7_0709000	chloroquine resistance transporter	CRT	48.68	R, T, S	Cov.&Noncov.
126	PF3D7_0709700	prodrug activation and resistance esterase	PARE	42.36	S	Cov.
127	PF3D7_0710600	60S ribosomal protein L34	RPL34	17.35	T, S	Cov.&Noncov.
128	PF3D7_0711000	AAA family ATPase, CDC48 subfamily	CDC48	142.08	R, T, S	Cov.&Noncov.
129	PF3D7_0711500	regulator of chromosome condensation, putative	N/A	78.9	R	Cov.
130	PF3D7_0714000	histone H2B variant	H2B.Z	13.76	T, S	Cov.&Noncov.
131	PF3D7_0715900	cation diffusion facilitator family protein, putative	CDF	62.94	T	Cov.
132	PF3D7_0716800	eukaryotic translation initiation factor 3 subunit I, putative	EIF3I	37.28	R, T, S	Cov.&Noncov.
133	PF3D7_0720400	apoptosis-inducing factor, putative	AIF	72.72	R, T, S	Cov.&Noncov.
134	PF3D7_0721600	40S ribosomal protein S5, putative	N/A	21.86	T, S	Cov.
135	PF3D7_0722200	rhoptry-associated leucine zipper-like protein 1	RALP1	87.88	T, S	Cov.&Noncov.
136	PF3D7_0722400	Obg-like ATPase 1, putative	OLA1	45.16	T, S	Cov.&Noncov.
137	PF3D7_0727800	cation transporting ATPase, putative	N/A	225.08	T, S	Cov.&Noncov.
138	PF3D7_0731300	Plasmodium exported protein (PHISTb), unknown function	PfG174	37.72	R, S	Cov.&Noncov.
139	PF3D7_0731500	erythrocyte binding antigen-175	EBA175	174.59	R, S	Cov.&Noncov.
140	PF3D7_0731600	acyl-CoA synthetase	ACS5	93.28	T, S	Cov.&Noncov.
141	PF3D7_0801000	Plasmodium exported protein (PHISTc)	N/A	147.07	R, T, S	Cov.&Noncov.
142	PF3D7_0802200	1-cys peroxiredoxin	1-CysPxn	25.16	T, S	Cov.&Noncov.
143	PF3D7_0803600	GRAM domain-containing protein, putative	N/A	190.85	S	Cov.&Noncov.
144	PF3D7_0803800	proteasome subunit beta type-4	N/A	30.87	R, T, S	Cov.&Noncov.
145	PF3D7_0806800	V-type proton ATPase subunit a, putative	N/A	123	R, T, S	Cov.&Noncov.
146	PF3D7_0807300	ras-related protein Rab-18	RAB18	23.16	T, S	Cov.&Noncov.
147	PF3D7_0807500	proteasome subunit alpha type-6, putative	N/A	29.5	R, T	Cov.&Noncov.
148	PF3D7_0807800	26S proteasome regulatory subunit RPN10, putative	RPN10	55.07	T	Cov.&Noncov.
149	PF3D7_0808400	coatomer subunit epsilon, putative	SEC28	33.09	T, S	Cov.&Noncov.
150	PF3D7_0810600	ATP-dependent RNA helicase DBP1, putative	DBP1	108.64	T, S	Cov.&Noncov.
151	PF3D7_0811200	ER membrane protein complex subunit 1, putative	EMC1	133.76	R, T	Cov.&Noncov.
152	PF3D7_0811600	conserved protein, unknown function	N/A	144.01	R, T	Cov.&Noncov.
153	PF3D7_0812400	karyopherin alpha	KARalpha	61.16	R, T, S	Cov.&Noncov.
154	PF3D7_0813300	NPL domain-containing protein, putative	N/A	36.26	T, S	Cov.&Noncov.
155	PF3D7_0813400	conserved protein, unknown function	N/A	76.86	R, T, S	Cov.&Noncov.
156	PF3D7_0814000	60S ribosomal protein L13-2, putative	N/A	25.44	R, T, S	Cov.&Noncov.
157	PF3D7_0814200	DNA/RNA-binding protein Alba 1	ALBA1	27.26	R, T, S	Cov.&Noncov.
158	PF3D7_0815200	importin subunit beta, putative	N/A	99.96	R, T, S	Cov.&Noncov.
159	PF3D7_0816600	chaperone protein ClpB1	ClpB1	122.51	R, T	Cov.&Noncov.
160	PF3D7_0817700	rhoptry neck protein 5	RON5	133.69	T,	Cov.&Noncov.
161	PF3D7_0818200	14-3-3 protein	14-3-3I	30.19	T, S	Cov.&Noncov.
162	PF3D7_0818900	heat shock protein 70	HSP70	73.92	R, T, S	Cov.&Noncov.
163	PF3D7_0819600	ubiquitin-like protein, putative	N/A	32.17	S	Cov.&Noncov.
164	PF3D7_0821000	conserved Plasmodium protein, unknown function	N/A	60.54	R, S	Cov.&Noncov.
165	PF3D7_0822900	PhIL1-interacting candidate PIC2	PIC2	138.24	R, T	Cov.&Noncov.
166	PF3D7_0823800	DnaJ protein, putative	N/A	76.68	R, T, S	Cov.&Noncov.
167	PF3D7_0824400	nucleoside transporter 2	NT2	67.64	R, T	Cov.&Noncov.
168	PF3D7_0827900	protein disulfide-isomerase	PDI8	55.51	T, S	Cov.&Noncov.
169	PF3D7_0831600	cytoadherence linked asexual protein 8	CLAG8	165.61	R, T, S	Cov.&Noncov.
170	PF3D7_0903100	protein RER1, putative	RER1	24.2	S	Noncov.
171	PF3D7_0903200	ras-related protein RAB7	RAB7	23.79	R, T	Cov.&Noncov.
172	PF3D7_0903700	alpha tubulin 1	N/A	50.3	T, S	Cov.&Noncov.
173	PF3D7_0904400	signal peptidase complex subunit 3, putative	SPC3	22.21	R, S	Cov.&Noncov.
174	PF3D7_0904700	bacterial histone-like protein	HU	22.52	T	Cov.&Noncov.
175	PF3D7_0905300	dynein heavy chain, putative	N/A	720.59	R	Noncov.
176	PF3D7_0905400	high molecular weight rhoptry protein 3	RhopH3	104.86	R, T, S	Cov.&Noncov.
177	PF3D7_0912400	alkaline phosphatase, putative	N/A	52.71	T	Cov.&Noncov.
178	PF3D7_0914700	major facilitator superfamily-related transporter, putative	MFR4	58.42	R, T, S	Cov.&Noncov.
179	PF3D7_0915400	ATP-dependent 6-phosphofructokinase	PFK9	159.45	S	Noncov.
180	PF3D7_0917900	heat shock protein 70	BIP	72.39	R, T, S	Cov.&Noncov.
181	PF3D7_0918000	glideosome-associated protein 50	GAP50	44.6	T	Cov.
182	PF3D7_0919100	DnaJ protein, putative	N/A	43.26	R, T, S	Cov.&Noncov.
183	PF3D7_0922100	ubiquitin-like protein, putative	N/A	182.09	R, T	Cov.&Noncov.
184	PF3D7_0923900	polyadenylate-binding protein 2, putative	PABP2	22.98	R, T, S	Cov.&Noncov.
185	PF3D7_0925900	lipocalin	LCN	24.7	T	Cov.&Noncov.
186	PF3D7_0926400	monocarboxylate transporter, putative	N/A	60.71	R, T, S	Cov.&Noncov.
187	PF3D7_0927900	phosphatidylserine decarboxylase	PSD	41.55	T, S	Cov.&Noncov.
188	PF3D7_0929400	high molecular weight rhoptry protein 2	RhopH2	162.67	R, T, S	Cov.&Noncov.
189	PF3D7_0930300	merozoite surface protein 1	MSP1	195.73	R, T, S	Cov.&Noncov.
190	PF3D7_0931800	proteasome subunit beta type-6, putative	N/A	32.6	R, T, S	Cov.&Noncov.
191	PF3D7_0934500	V-type proton ATPase subunit E, putative	N/A	27.19	R, T	Cov.&Noncov.
192	PF3D7_0934800	cAMP-dependent protein kinase catalytic subunit	PKAc	40.2	S	Cov.
193	PF3D7_0935800	cytoadherence linked asexual protein 9	CLAG9	160.42	R, T, S	Cov.&Noncov.
194	PF3D7_0936000	ring-exported protein 2	REX2	10.77	T	Cov.&Noncov.
195	PF3D7_0936800	Plasmodium exported protein (PHISTc), unknown function	N/A	45.5	T, S	Cov.&Noncov.
196	PF3D7_1001000	chondroitin sulfate A ligand	CSA-L	27.62	R, T, S	Cov.&Noncov.
197	PF3D7_1002400	transformer-2 protein homolog beta, putative	TRA2B	29.84	R, T, S	Cov.&Noncov.
198	PF3D7_1002900	conserved Plasmodium protein, unknown function	N/A	14.52	T	Cov.&Noncov.
199	PF3D7_1004000	60S ribosomal protein L13, putative	N/A	23.75	R, T, S	Cov.&Noncov.
200	PF3D7_1006800	G-strand-binding protein 2	GBP2	29.53	R, T, S	Cov.&Noncov.
201	PF3D7_1007000	transmembrane protein 147, putative	TMEM147	30.15	R, S	Cov.&Noncov.
202	PF3D7_1007900	eukaryotic translation initiation factor 3 subunit D, putative	EIF3D	63.11	R, T, S	Cov.&Noncov.
203	PF3D7_1008800	nucleolar protein 5, putative	NOP5	53.41	R, T, S	Cov.&Noncov.
204	PF3D7_1008900	adenylate kinase	AK1	27.61	R, T	Cov.&Noncov.
205	PF3D7_1011400	proteasome subunit beta type-5	N/A	30.6	R, T, S	Cov.&Noncov.
206	PF3D7_1011800	PRE-binding protein	PREBP	131.63	R, T, S	Cov.&Noncov.
207	PF3D7_1012400	hypoxanthine-guanine phosphoribosyltransferase	HGPRT	26.36	T, S	Cov.&Noncov.
208	PF3D7_1012900	autophagy-related protein 18	ATG18	43.52	R, S	Cov.&Noncov.
209	PF3D7_1013300	conserved Plasmodium protein, unknown function	N/A	75.47	T, S	Cov.&Noncov.
210	PF3D7_1013600	conserved Plasmodium protein, unknown function	N/A	269.27	S	Noncov.
211	PF3D7_1015600	heat shock protein 60	HSP60	62.55	R, T, S	Cov.&Noncov.
212	PF3D7_1015900	enolase	ENO	48.68	T, S	Cov.
213	PF3D7_1016300	GBP130 protein	GBP130	95.84	R, T, S	Cov.&Noncov.
214	PF3D7_1017900	26S proteasome regulatory subunit p55, putative	RPN5	55.21	R, T, S	Cov.&Noncov.
215	PF3D7_1019400	60S ribosomal protein L30e, putative	N/A	11.78	T, S	Cov.&Noncov.
216	PF3D7_1019900	autophagy-related protein 8	ATG8	14.65	R, T	Cov.&Noncov.
217	PF3D7_1020900	ADP-ribosylation factor 1	ARF1	20.91	T, S	Cov.&Noncov.
218	PF3D7_1021400	endomembrane protein 70, putative	N/A	72.53	R, T, S	Cov.&Noncov.
219	PF3D7_1023900	chromodomain-helicase-DNA-binding protein 1 homolog, putative	CHD1	381.25	R, T, S	Noncov.
220	PF3D7_1024800	exported protein 3	EXP3	171.12	T, S	Cov.&Noncov.
221	PF3D7_1026800	40S ribosomal protein S2	RPS2	29.86	T, S	Cov.&Noncov.
222	PF3D7_1027300	peroxiredoxin	nPrx	43.93	R, T, S	Cov.&Noncov.
223	PF3D7_1027800	60S ribosomal protein L3	RPL3	44.22	T, S	Cov.
224	PF3D7_1029600	adenosine deaminase	ADA	42.47	T, S	Cov.&Noncov.
225	PF3D7_1030500	26S proteasome regulatory subunit RPN9, putative	RPN9	46.8	R, T, S	Cov.&Noncov.
226	PF3D7_1033200	early transcribed membrane protein 10.2	ETRAMP10.2	38.93	T, S	Cov.&Noncov.
227	PF3D7_1037300	ADP, ATP carrier protein 1	AAC1	33.73	R, T, S	Cov.&Noncov.
228	PF3D7_1038000	antigen UB05	N/A	13.84	R, T, S	Cov.&Noncov.
229	PF3D7_1102500	gametocyte exported protein 2	GEXP02	73.89	T, S	Cov.&Noncov.
230	PF3D7_1104200	chromatin remodeling protein	SNF2L	167.44	R, T	Cov.&Noncov.
231	PF3D7_1105000	histone H4	H4	11.46	T,	Cov.&Noncov.
232	PF3D7_1105100	histone H2B	H2B	13.13	R, T	Cov.&Noncov.
233	PF3D7_1105300	conserved Plasmodium protein, unknown function	N/A	86.96	T	Cov.&Noncov.
234	PF3D7_1105400	40S ribosomal protein S4, putative	RPS4	29.77	T, S	Cov.&Noncov.
235	PF3D7_1105800	conserved Apicomplexan protein, unknown function	N/A	30.66	T, S	Cov.&Noncov.
236	PF3D7_1106000	RuvB-like helicase 2	RUVB2	53.41	R, T, S	Cov.&Noncov.
237	PF3D7_1107800	AP2 domain transcription factor, putative	ApiAP2	206.87	R, T, S	Cov.&Noncov.
238	PF3D7_1108400	casein kinase 2, alpha subunit	CK2alpha	39.89	T, S	Cov.&Noncov.
239	PF3D7_1108700	heat shock protein J2	Pfj2	62.38	R, T, S	Cov.&Noncov.
240	PF3D7_1109900	60S ribosomal protein L36	RPL36	12.79	R, T, S	Cov.&Noncov.
241	PF3D7_1110100	C2 domain-containing membrane protein	C2DMA	101.2	R, S	Cov.
242	PF3D7_1113300	UDP-galactose transporter, putative	UGT	39.43	R, T, S	Cov.&Noncov.
243	PF3D7_1114100	rhomboid protease ROM1	ROM1	31.52	R	Cov.
244	PF3D7_1115600	peptidyl-prolyl cis-trans isomerase	CYP19B	21.73	T, S	Cov.&Noncov.
245	PF3D7_1115700	cysteine proteinase falcipain 2a	FP2A	55.93	T, S	Cov.&Noncov.
246	PF3D7_1116200	pyridoxine biosynthesis protein PDX2	PDX2	20.36	T, S	Cov.&Noncov.
247	PF3D7_1116800	heat shock protein 101	HSP101	102.87	R, T, S	Cov.&Noncov.
248	PF3D7_1117300	conserved protein, unknown function	N/A	15.26	T	Cov.&Noncov.
249	PF3D7_1117700	GTP-binding nuclear protein RAN/TC4	RAN	24.88	R, T	Cov.&Noncov.
250	PF3D7_1119300	splicing factor U2AF small subunit, putative	U2AF1	35.31	R, T, S	Cov.&Noncov.
251	PF3D7_1121600	exported protein 1	EXP1	17.3	T, S	Cov.&Noncov.
252	PF3D7_1123500	golgi protein 2	GP2	153.7	R	Cov.
253	PF3D7_1123900	13 kDa ribonucleoprotein-associated protein, putative	SNU13	16.01	R, T, S	Cov.&Noncov.
254	PF3D7_1124600	ethanolamine kinase	EK	49.91	S	Cov.&Noncov.
255	PF3D7_1124900	60S ribosomal protein L35, putative	RPL35	14.75	R, T, S	Cov.&Noncov.
256	PF3D7_1126200	40S ribosomal protein S18, putative	RPS18	17.89	T, S	Cov.&Noncov.
257	PF3D7_1127000	protein phosphatase, putative	N/A	34.46	T	Cov.&Noncov.
258	PF3D7_1129000	spermidine synthase	SPDS	36.6	T, S	Cov.&Noncov.
259	PF3D7_1129200	26S proteasome regulatory subunit RPN7, putative	RPN7	46.62	R, T, S	Cov.&Noncov.
260	PF3D7_1129900	major facilitator superfamily-related transporter, putative	MFR5	70.14	T, S	Cov.&Noncov.
261	PF3D7_1130100	60S ribosomal protein L38	RPL38	10.31	R, T	Cov.&Noncov.
262	PF3D7_1130200	60S ribosomal protein P0	PfP0	34.97	T, S	Cov.&Noncov.
263	PF3D7_1131100	serpentine receptor 1, putative	SR1	94.43	R, T, S	Cov.&Noncov.
264	PF3D7_1132800	aquaglyceroporin	AQP	28.3	R, T	Cov.&Noncov.
265	PF3D7_1133400	apical membrane antigen 1	AMA1	72.04	R	Noncov.
266	PF3D7_1134800	coatomer subunit delta	N/A	56.84	S	Cov.&Noncov.
267	PF3D7_1135900	3-oxo-5-alpha-steroid 4-dehydrogenase, putative	N/A	35.47	R, T, S	Cov.&Noncov.
268	PF3D7_1136800	DnaJ protein, putative	N/A	44.53	R, T, S	Cov.&Noncov.
269	PF3D7_1138500	protein phosphatase PPM2	PPM2	105.4	T, S	Cov.&Noncov.
270	PF3D7_1140400	conserved Plasmodium protein, unknown function	N/A	18.6	T	Noncov.
271	PF3D7_1142600	60S ribosomal protein L35ae, putative	N/A	16.27	R, T, S	Cov.&Noncov.
272	PF3D7_1143200	DnaJ protein, putative	N/A	39.36	T, S	Cov.&Noncov.
273	PF3D7_1145100	coatomer subunit gamma, putative	SEC21	124.37	R, T, S	Cov.&Noncov.
274	PF3D7_1145400	dynamin-like protein	DYN1	96.37	R, T, S	Cov.&Noncov.
275	PF3D7_1149000	antigen 332, DBL-like protein	Pf332	689.28	S	Cov.&Noncov.
276	PF3D7_1149200	ring-infected erythrocyte surface antigen	RESA3	126.92	T, S	Cov.&Noncov.
277	PF3D7_1201000	Plasmodium exported protein (PHISTb), unknown function	N/A	77.12	R, T, S	Cov.&Noncov.
278	PF3D7_1203400	major facilitator superfamily domain-containing protein, putative	MFS4	149.2	R, S	Cov.&Noncov.
279	PF3D7_1203700	nucleosome assembly protein	NAPL	40.49	T, S	Noncov.
280	PF3D7_1206200	eukaryotic translation initiation factor 3 subunit C, putative	EIF3C	116.01	T, S	Cov.&Noncov.
281	PF3D7_1206800	conserved Plasmodium protein, unknown function	N/A	86.32	R, T, S	Cov.&Noncov.
282	PF3D7_1211900	non-SERCA-type Ca2+ -transporting P-ATPase	ATP4	140.26	R, T, S	Cov.&Noncov.
283	PF3D7_1212000	glutathione peroxidase-like thioredoxin peroxidase	TPx(Gl)	23.95	R, T, S	Cov.&Noncov.
284	PF3D7_1212700	eukaryotic translation initiation factor 3 subunit A, putative	EIF3A	166.06	T, S	Cov.&Noncov.
285	PF3D7_1214100	GPI ethanolamine phosphate transferase 3, putative	PIGO	164.63	R, T, S	Cov.&Noncov.
286	PF3D7_1215400	conserved Plasmodium protein, unknown function	N/A	71.51	T, S	Cov.&Noncov.
287	PF3D7_1218500	dynamin-like protein, putative	DRPC	122.76	R, T, S	Cov.&Noncov.
288	PF3D7_1219100	clathrin heavy chain, putative	CHC	232.95	T, S	Cov.&Noncov.
289	PF3D7_1219600	phospholipid-transporting ATPase 2	ATP2	179.14	T, S	Cov.&Noncov.
290	PF3D7_1220900	heterochromatin protein 1	HP1	31.02	T, S	Cov.&Noncov.
291	PF3D7_1221200	conserved Plasmodium protein, unknown function	N/A	12.23	S	Cov.&Noncov.
292	PF3D7_1222300	endoplasmin, putative	GRP94	95.02	T, S	Cov.&Noncov.
293	PF3D7_1222700	glideosome-associated protein 45	GAP45	23.63	T, S	Cov.&Noncov.
294	PF3D7_1223100	cAMP-dependent protein kinase regulatory subunit	PKAr	50.83	R, T, S	Cov.&Noncov.
295	PF3D7_1223200	nucleus export protein BRR6, putative	N/A	53.26	S	Cov.&Noncov.
296	PF3D7_1223400	phospholipid-transporting ATPase, putative	N/A	190.45	R, T, S	Cov.&Noncov.
297	PF3D7_1223700	vacuolar iron transporter	VIT	30.98	R, T, S	Cov.&Noncov.
298	PF3D7_1224000	GTP cyclohydrolase 1	GCH1	45.88	T, S	Cov.&Noncov.
299	PF3D7_1228600	merozoite surface protein 9	MSP9	86.62	T	Cov.&Noncov.
300	PF3D7_1228800	WD repeat-containing protein, putative	N/A	378.91	T, S	Cov.&Noncov.
301	PF3D7_1229300	PhIL1-interacting candidate PIC1	PIC1	117.48	T, S	Cov.&Noncov.
302	PF3D7_1229400	macrophage migration inhibitory factor	MIF	12.85	T, S	Cov.&Noncov.
303	PF3D7_1230700	protein transport protein SEC13	SEC13	90.75	R, T, S	Cov.&Noncov.
304	PF3D7_1231100	ras-related protein Rab-2	RAB2	24.42	T	Cov.
305	PF3D7_1232100	60 kDa chaperonin	CPN60	81.48	R, T, S	Cov.&Noncov.
306	PF3D7_1235200	V-type K+-independent H+-translocating inorganic pyrophosphatase	VP2	117.11	T	Cov.&Noncov.
307	PF3D7_1235900	pre-mRNA-splicing factor SYF1, putative	XAB2	125.43	R, T, S	Cov.&Noncov.
308	PF3D7_1237700	conserved protein, unknown function	N/A	23.66	T, S	Cov.&Noncov.
309	PF3D7_1238600	sphingomyelin phosphodiesterase	NSM	46.01	T, S	Cov.&Noncov.
310	PF3D7_1238800	acyl-CoA synthetase	ACS11	92.09	R, T, S	Cov.&Noncov.
311	PF3D7_1239000	HD superfamily phosphohydrolase protein, putative	N/A	96.01	T, S	Cov.&Noncov.
312	PF3D7_1239600	hydroxyethylthiazole kinase	ThzK	33.88	R, T, S	Cov.&Noncov.
313	PF3D7_1239700	ATP-dependent zinc metalloprotease FTSH 1	FTSH1	100.96	R,	Cov.
314	PF3D7_1244100	N-alpha-acetyltransferase 15, NatA auxiliary subunit, putative	N/A	154.9	T, S	Cov.&Noncov.
315	PF3D7_1246200	actin I	ACT1	41.87	R, T, S	Cov.&Noncov.
316	PF3D7_1246400	myosin A-tail interacting protein	MTIP	23.49	R, T, S	Cov.&Noncov.
317	PF3D7_1246800	signal recognition particle receptor subunit beta, putative	SRPRB	30.62	T, S	Cov.&Noncov.
318	PF3D7_1248700	conserved protein, unknown function	N/A	231.32	T, S	Cov.&Noncov.
319	PF3D7_1248900	26S protease regulatory subunit 8, putative	RPT6	49.55	R, T, S	Cov.&Noncov.
320	PF3D7_1251100	conserved Plasmodium protein, unknown function	N/A	15.42	S	Cov.
321	PF3D7_1251200	coronin	N/A	69.02	R	Cov.&Noncov.
322	PF3D7_1252100	rhoptry neck protein 3	RON3	263.16	R, T, S	Cov.&Noncov.
323	PF3D7_1306200	conserved protein, unknown function	N/A	56.81	R, S	Cov.&Noncov.
324	PF3D7_1306400	26S protease regulatory subunit 10B, putative	RPT4	44.68	R, T, S	Cov.&Noncov.
325	PF3D7_1306600	V-type proton ATPase subunit H, putative	N/A	53.83	T, S	Cov.&Noncov.
326	PF3D7_1309100	60S ribosomal protein L24, putative	N/A	19.25	R, T, S	Cov.&Noncov.
327	PF3D7_1309500	H/ACA ribonucleoprotein complex subunit 1, putative	GAR1	24.98	T, S	Cov.&Noncov.
328	PF3D7_1310000	ATP synthase subunit O, mitochondrial, putative	OSCP	30.2	T, S	Cov.&Noncov.
329	PF3D7_1311800	M1-family alanyl aminopeptidase	M1AAP	126.06	R, S	Cov.&Noncov.
330	PF3D7_1311900	V-type proton ATPase catalytic subunit A	vapA	68.58	R, T, S	Cov.&Noncov.
331	PF3D7_1314500	transmembrane emp24 domain-containing protein, putative	N/A	24.44	R, T, S	Cov.&Noncov.
332	PF3D7_1315600	CDP-diacylglycerol--inositol 3-phosphatidyltransferase	PIS	23.93	R, T, S	Cov.&Noncov.
333	PF3D7_1318800	translocation protein SEC63, putative	SEC63	75.87	R, T, S	Cov.&Noncov.
334	PF3D7_1320000	golgi protein 1	GP1	149.18	R, T, S	Cov.&Noncov.
335	PF3D7_1320600	ras-related protein Rab-11A	RAB11a	24.75	R, T	Cov.&Noncov.
336	PF3D7_1323100	60S ribosomal protein L6, putative	N/A	21.6	R, T, S	Cov.&Noncov.
337	PF3D7_1323400	60S ribosomal protein L23	RPL23	22.09	R, T	Cov.&Noncov.
338	PF3D7_1323700	glideosome associated protein with multiple membrane spans 1	GAPM1	33.98	T, S	Cov.&Noncov.
339	PF3D7_1324900	L-lactate dehydrogenase	LDH	34.11	T	Cov.&Noncov.
340	PF3D7_1325100	phosphoribosylpyrophosphate synthetase	N/A	49.38	R, T, S	Cov.&Noncov.
341	PF3D7_1328300	conserved protein, unknown function	N/A	38.78	T	Cov.&Noncov.
342	PF3D7_1330400	ER lumen protein retaining receptor 1, putative	N/A	32.81	T, S	Cov.&Noncov.
343	PF3D7_1330800	RNA-binding protein, putative	N/A	68.01	R, T, S	Cov.&Noncov.
344	PF3D7_1331300	signal peptidase complex catalytic subunit SEC11	SEC11	21.13	T, S	Cov.&Noncov.
345	PF3D7_1331600	3-hydroxyacyl-CoA dehydratase DEH	DEH	26.39	R, T, S	Cov.&Noncov.
346	PF3D7_1331800	60S ribosomal protein L23, putative	N/A	14.99	R, T, S	Cov.&Noncov.
347	PF3D7_1333000	20 kDa chaperonin	CPN20	29.06	R, T, S	Cov.&Noncov.
348	PF3D7_1335100	merozoite surface protein 7	MSP7	41.28	R, T	Cov.&Noncov.
349	PF3D7_1335400	reticulocyte binding protein 2 homologue a	RH2a	370.44	S	Cov.&Noncov.
350	PF3D7_1338200	60S ribosomal protein L6, putative	RPL6	25.53	T, S	Cov.&Noncov.
351	PF3D7_1338300	elongation factor 1-gamma, putative	EF-1gamma	47.78	T	Cov.&Noncov.
352	PF3D7_1340900	sodium-dependent phosphate transporter	PiT	75.3	T, S	Cov.&Noncov.
353	PF3D7_1341200	60S ribosomal protein L18, putative	N/A	21.75	R, T, S	Cov.&Noncov.
354	PF3D7_1342000	40S ribosomal protein S6	N/A	35.38	R, T, S	Cov.&Noncov.
355	PF3D7_1343000	phosphoethanolamine N-methyltransferase	PMT	31.04	T, S	Cov.&Noncov.
356	PF3D7_1344200	endoplasmic reticulum chaperone GRP170	GRP170	108.19	S	Cov.
357	PF3D7_1344800	aspartate carbamoyltransferase	ATCase	43.25	T, S	Cov.&Noncov.
358	PF3D7_1346100	protein transport protein SEC61 subunit alpha	SEC61A	52.22	T	Cov.&Noncov.
359	PF3D7_1347200	nucleoside transporter 1	NT1	47.63	R, T, S	Cov.&Noncov.
360	PF3D7_1347500	DNA/RNA-binding protein Alba 4	ALBA4	42.16	T, S	Cov.&Noncov.
361	PF3D7_1347700	ethanolamine-phosphate cytidylyltransferase	ECT	66.04	T, S	Cov.&Noncov.
362	PF3D7_1351200	conserved Plasmodium protein, unknown function	N/A	186.32	T	Cov.&Noncov.
363	PF3D7_1351400	60S ribosomal protein L17, putative	N/A	23.42	R, S	Cov.&Noncov.
364	PF3D7_1352500	thioredoxin-related protein, putative	N/A	23.99	T, S	Cov.&Noncov.
365	PF3D7_1353100	Plasmodium exported protein, unknown function	N/A	32.78	T, S	Cov.&Noncov.
366	PF3D7_1353200	membrane associated histidine-rich protein 2	MAHRP2	15.85	T	Cov.
367	PF3D7_1353800	proteasome subunit alpha type-4, putative	N/A	27.95	R, T,	Cov.&Noncov.
368	PF3D7_1353900	proteasome subunit alpha type-7, putative	N/A	27.23	R, T, S	Cov.&Noncov.
369	PF3D7_1357000	elongation factor 1-alpha	N/A	48.96	R, T, S	Cov.&Noncov.
370	PF3D7_1358700	YOP1-like protein, putative	YOP1L	18.42	T	Cov.&Noncov.
371	PF3D7_1358800	40S ribosomal protein S15	RPS15	17.25	R, T, S	Cov.&Noncov.
372	PF3D7_1359400	CUGBP Elav-like family member 1	CELF1	57.12	R, T, S	Cov.&Noncov.
373	PF3D7_1360800	falcilysin	FLN	138.86	R, T, S	Cov.&Noncov.
374	PF3D7_1360900	RNA-binding protein, putative	N/A	44.81	R, T, S	Cov.&Noncov.
375	PF3D7_1362200	RuvB-like helicase 3	RUVB3	54.63	R, T, S	Cov.&Noncov.
376	PF3D7_1364100	6-cysteine protein P92	P92	92.73	R, T	Cov.&Noncov.
377	PF3D7_1365700	SNARE associated Golgi protein, putative	N/A	47.02	R, T, S	Cov.&Noncov.
378	PF3D7_1365900	ubiquitin-60S ribosomal protein L40	N/A	14.62	R, T, S	Cov.&Noncov.
379	PF3D7_1366300	conserved Plasmodium protein, unknown function	N/A	494.69	R, T	Cov.&Noncov.
380	PF3D7_1401600	Plasmodium exported protein (PHISTb), unknown function	N/A	55.83	R, T, S	Cov.&Noncov.
381	PF3D7_1402300	26S proteasome regulatory subunit RPN6	RPN6	78.38	R, T, S	Cov.&Noncov.
382	PF3D7_1406800	glideosome associated protein with multiple membrane spans 3	GAPM3	32.89	T, S	Cov.&Noncov.
383	PF3D7_1407800	plasmepsin IV	PM4	51.05	T	Cov.&Noncov.
384	PF3D7_1408000	plasmepsin II	PMII	51.48	T, S	Cov.&Noncov.
385	PF3D7_1408600	40S ribosomal protein S8e, putative	N/A	25.05	T, S	Cov.&Noncov.
386	PF3D7_1409400	conserved protein, unknown function	N/A	30.54	T	Cov.&Noncov.
387	PF3D7_1410400	rhoptry-associated protein 1	RAP1	90.05	T	Cov.&Noncov.
388	PF3D7_1410600	eukaryotic translation initiation factor 2 subunit gamma, putative	eIF2gamma	51.25	R, T, S	Cov.&Noncov.
389	PF3D7_1412300	nuclear transport factor 2, putative	NTF2	14.44	T	Cov.
390	PF3D7_1412500	actin II	ACT2	42.61	R, T, S	Cov.&Noncov.
391	PF3D7_1413900	DnaJ protein, putative	N/A	45.24	T, S	Cov.&Noncov.
392	PF3D7_1414300	60S ribosomal protein L10, putative	N/A	25.22	T, S	Cov.
393	PF3D7_1415300	RNA-binding protein Nova-1, putative	N/A	37.5	R, T, S	Cov.&Noncov.
394	PF3D7_1416100	protein SEY1, putative	SEY1	110.61	T	Noncov.
395	PF3D7_1416500	NADP-specific glutamate dehydrogenase	GDH1	52.55	T, S	Cov.&Noncov.
396	PF3D7_1419200	thioredoxin-like protein, putative	ATrx1	80.24	T, S	Cov.&Noncov.
397	PF3D7_1419700	eukaryotic translation initiation factor 3 subunit H, putative	EIF3H	59.69	T, S	Cov.&Noncov.
398	PF3D7_1420700	surface protein P113	P113	112.57	R, T	Cov.&Noncov.
399	PF3D7_1421200	40S ribosomal protein S25	RPS25	11.66	T, S	Cov.&Noncov.
400	PF3D7_1421900	copper transporter, putative	CTR2	18.75	T	Cov.
401	PF3D7_1423700	conserved Plasmodium protein, unknown function	N/A	183.58	T, S	Cov.&Noncov.
402	PF3D7_1424100	60S ribosomal protein L5, putative	RPL5	34	T, S	Cov.&Noncov.
403	PF3D7_1424400	60S ribosomal protein L7-3, putative	N/A	32.68	T, S	Cov.&Noncov.
404	PF3D7_1426000	60S ribosomal protein L21	RPL21	18.8	R, T, S	Cov.&Noncov.
405	PF3D7_1429600	conserved Plasmodium protein, unknown function	GEXP03	26.16	T, S	Cov.&Noncov.
406	PF3D7_1429800	coatomer subunit beta, putative	N/A	159.97	R, T	Noncov.
407	PF3D7_1431700	60S ribosomal protein L14, putative	N/A	19.3	S	Cov.
408	PF3D7_1432100	voltage-dependent anion-selective channel protein, putative	N/A	33.27	T	Cov.&Noncov.
409	PF3D7_1434700	mitochondrial import inner membrane translocase subunit TIM17, putative	TIM17	17.91	R, S	Cov.&Noncov.
410	PF3D7_1437000	N-acetyltransferase, GNAT family	NAT8	64.19	R, T, S	Cov.&Noncov.
411	PF3D7_1437900	HSP40, subfamily A	HSP40	48.47	R, T, S	Cov.&Noncov.
412	PF3D7_1438100	translocation protein SEC62, putative	SEC62	43.94	R, T, S	Cov.&Noncov.
413	PF3D7_1438900	thioredoxin peroxidase 1	Trx-Px1	21.81	T, S	Cov.&Noncov.
414	PF3D7_1439000	copper transporter	CTR1	27.15	R, T, S	Cov.&Noncov.
415	PF3D7_1439800	vesicle-associated membrane protein, putative	N/A	27.69	R, T, S	Cov.&Noncov.
416	PF3D7_1439900	triosephosphate isomerase	TIM	27.94	R, T, S	Cov.&Noncov.
417	PF3D7_1441200	60S ribosomal protein L1, putative	N/A	24.81	R, T, S	Cov.&Noncov.
418	PF3D7_1441400	FACT complex subunit SSRP1, putative	FACT-S	58.79	R, T, S	Cov.&Noncov.
419	PF3D7_1443900	heat shock protein 90, putative	HSP90	107	R, T	Cov.&Noncov.
420	PF3D7_1444300	1-acyl-sn-glycerol-3-phosphate acyltransferase, putative	LPAAT	33.75	R, T, S	Cov.&Noncov.
421	PF3D7_1444800	fructose-bisphosphate aldolase	FBPA	40.11	R, T, S	Cov.&Noncov.
422	PF3D7_1446600	centrin-2	CEN2	19.31	R, T, S	Cov.&Noncov.
423	PF3D7_1447000	40S ribosomal protein S5	N/A	29.96	R, T, S	Cov.&Noncov.
424	PF3D7_1447700	conserved protein, unknown function	N/A	40.7	S	Cov.&Noncov.
425	PF3D7_1447900	multidrug resistance protein 2	MDR2	119.01	T, S	Cov.&Noncov.
426	PF3D7_1448400	ubiquitin-protein ligase, putative	HRD3	100.45	T	Cov.&Noncov.
427	PF3D7_1451100	elongation factor 2	eEF2	93.52	R, T, S	Cov.&Noncov.
428	PF3D7_1451800	sortilin	SORTLR	102.27	R, T, S	Cov.&Noncov.
429	PF3D7_1452000	rhoptry neck protein 2	RON2	249.49	R, T, S	Cov.&Noncov.
430	PF3D7_1454400	aminopeptidase P	APP	90.13	T, S	Cov.&Noncov.
431	PF3D7_1455400	hemolysin III	HlyIII	33.07	R, S	Cov.
432	PF3D7_1456800	V-type H(+)-translocating pyrophosphatase, putative	VP1	76.42	T, S	Cov.&Noncov.
433	PF3D7_1457000	signal peptide peptidase	SPP	47.58	T, S	Cov.&Noncov.
434	PF3D7_1458000	cysteine proteinase falcipain 1	FP1	66.91	R, T, S	Cov.&Noncov.
435	PF3D7_1460600	inner membrane complex sub-compartment protein 3	ISP3	17.12	T, S	Cov.&Noncov.
436	PF3D7_1460700	60S ribosomal protein L27	RPL27	16.75	R, T, S	Cov.&Noncov.
437	PF3D7_1461400	MORN repeat protein, putative	N/A	36.96	S	Cov.
438	PF3D7_1461900	valine--tRNA ligase, putative	N/A	128.07	T, S	Cov.&Noncov.
439	PF3D7_1462300	GTP-binding protein, putative	N/A	161.22	T, S	Cov.&Noncov.
440	PF3D7_1462800	glyceraldehyde-3-phosphate dehydrogenase	GAPDH	36.64	T, S	Cov.&Noncov.
441	PF3D7_1464600	serine/threonine protein phosphatase UIS2, putative	UIS2	170.48	R, S	Cov.&Noncov.
442	PF3D7_1464700	ATP synthase (C/AC39) subunit, putative	N/A	44.53	R, T, S	Cov.&Noncov.
443	PF3D7_1465900	40S ribosomal protein S3	N/A	24.67	T,	Cov.&Noncov.
444	PF3D7_1466300	26S proteasome regulatory subunit RPN2, putative	RPN2	132.77	T, S	Cov.&Noncov.
445	PF3D7_1466400	AP2 domain transcription factor AP2-EXP	ApiAP2	92.09	R, T, S	Cov.&Noncov.
446	PF3D7_1468100	MORC family protein	MORC	295.83	R, T, S	Cov.&Noncov.
447	PF3D7_1468700	eukaryotic initiation factor 4A	eIF4A	45.31	R, T, S	Cov.&Noncov.
448	PF3D7_1471100	exported protein 2	EXP2	33.41	T	Cov.&Noncov.
449	PF3D7_1471200	inorganic anion exchanger, inorganic anion antiporter	SulP	75.47	R, S	Noncov.
450	PF3D7_1474600	vacuole membrane protein 1, putative	VMP1	46.19	S	Cov.
451	PF3D7_1477700	Plasmodium exported protein (PHISTa), unknown function	Pfg14-748	34.48	R, T	Cov.&Noncov.

## Sheet: Table S2
Table S2 Metabolites of P. falciparum with significant differences after treatment with ATS versus DMSO.
No.	Name of Metabolite	log2FC*	p-value	VIP**	*FC: Fold changes after treatment with ATS versus DMSO
1	Asp-Phe	0.8865	0.0042	2.2559	**VIP: Variable Importance in Projection
2	2-[(5-chloro-3-pyridyl)oxy]-5-(1H-pyrrol-1-yl)pyridine	-0.5316	0.0072	2.208
3	Morphine D3	-0.6516	0.00934	2.1732
4	4-Acetamidobutyric Acid	0.4166	0.0101	2.0669
5	LPS 22:6	-0.9466	0.011	2.0739
6	Phe-Pro	1.1692	0.0113	2.2116
7	α-Aspartylphenylalanine	0.7179	0.013	2.1248
8	N-Acetyl-L-methionine	1.181	0.0133	2.2976
9	Feruloyl Putrescine	0.9491	0.0148	2.1404
10	(5S)-5-hydroxy-1,7-diphenylheptan-3-one	-1.0882	0.0156	2.0256
11	N'2-cinnamoyl-3-(1H-pyrrol-1-yl)thiophene-2-carbohydrazide	-1.0019	0.0165	2.0272
12	5-(2,4-dichlorobenzyl)-2-mercapto-4,6-dimethylnicotinonitrile	1.28	0.0166	2.108
13	2-Methylbutyroylcarnitine	-1.2659	0.0191	1.9696
14	Fosfomycin	-0.8419	0.0196	1.9737
15	Estriol	-0.7478	0.0207	1.9218
16	N1-bicyclo[2.2.2]oct-2-ylbenzamide	-0.4749	0.0209	2.0035
17	(4-benzoylpiperidino)[4-(tert-butyl)phenyl]methanone	-1.0674	0.0209	1.986
18	9-methyl-6H-chromeno[4,3-b]quinolin-6-one	-1.2111	0.0211	1.9349
19	4-Methoxycinnamaldehyde	-0.5721	0.0215	1.9058
20	4-(2,3-dihydro-1H-indol-1-yl)-1-phenyl-1H-pyrazolo[3,4-d]pyrimidine	-1.1216	0.0218	1.9228
21	RLH	1.6242	0.0238	2.0505
22	Levalbuterol	-0.3339	0.0244	1.979
23	N-(2-morpholinophenyl)-2-furamide	-1.056	0.0248	1.9291
24	PC (18:5e/2:0)	-1.0961	0.0257	1.9978
25	1,3-Diphenylacetone	-0.8035	0.0281	1.9071
26	Diethyloxalpropionate	1.1317	0.0299	2.04
27	N'-{6-[(5-chloro-3-pyridyl)oxy]-3-pyridyl}-N,N-dimethyliminoformamide	-0.785	0.0306	1.8757
28	3-(2-Naphthyl)-D-Alanine	-0.4165	0.0309	1.8334
29	(2,6-dimethylmorpholino)(1-methyl-5-nitro-1H-pyrazol-4-yl)methanone	-0.5455	0.0328	1.8006
30	4-(1-adamantyl)-2-methyl-1,3-thiazole	-0.586	0.033	1.907
31	4-(3-methoxy-5,6-dihydrobenzo[c]acridin-7-yl)morpholine	-0.5828	0.0335	1.832
32	4-benzyl-2H-1,4-benzoxazin-3(4H)-one	-0.8707	0.0338	1.816
33	2-Isopropylmalate	0.7195	0.0355	1.931
34	Acetyl-N-formyl-5-methoxykynurenamine	-0.532	0.0355	1.811
35	1,4-dihydroxy-1,4-dimethyl-7-(propan-2-ylidene)-decahydroazulen-6-one	-0.8863	0.0364	1.8249
36	N-(9-oxodecyl)acetamide	-0.3365	0.0373	1.771
37	Quinoline-4-carboxylic acid	0.7454	0.0401	2.0256
38	(2R,3S,4S,5R,6R)-2-(hydroxymethyl)-6-(propan-2-yloxy)oxane-3,4,5-triol	-0.399	0.0414	1.7832
39	N1,N1-diethyl-4-[5-(4-nitrophenyl)-1,3-oxazolan-2-yl]aniline	-1.1418	0.0416	1.848
40	3,3,5-trimethyl-3H,11H-pyrano[3,2-a]carbazole	-1.0573	0.0427	1.7342
41	L-Glutathione oxidized	1.5289	0.0434	1.8586
42	4-[4-phenyl-3,6-dihydro-1(2H)-pyridinyl]butanoic acid hydrochloride	-0.5589	0.0496	1.6965

## Sheet: Table S3
Table S3 Metabolites and related proteins involved in enriched metabolic pathways.
Associated metabolites	Enriched metabolic pathways	Associated target proteins
Deoxyinosine; Thymidine; L-Glutamine; Xanthosine; Cytosine; 5'-Adenylic acid; Cytidine-5'-monophosphate; Cytidine; Deoxycytidine;	Nucleotide metabolism	phosphoglucomutase-2; enolase; casein kinase 2, alpha subunit; ethanolamine-phosphate cytidylyltransferase;
Nicotinic Acid; Riboflavin-5-phosphate; Succinic acid; 4-Pyridoxic acid; D-Erythrose 4-phosphate; 4-Aminobenzoic acid; Homogentisic Acid; Pimelic acid; 4-Hydroxybenzoic acid; Biliverdin; Desthiobiotin; Pyridoxine; Pantothenic acid; L-Aspartic acid; Porphobilinogen; Nicotinuric Acid; L-Tyrosine; L-Glutamic acid; Pantetheine; Flavin adenine dinucleotide; Panthenol; Neopterin; Vitamin B2; Phylloquin…	Metabolism of cofactors and vitamins	pyridoxine biosynthesis protein PDX1; pyridoxine biosynthesis protein PDX2
Prostaglandin H2; Arachidonic acid; Prostaglandin G2; Palmitic acid; Eicosapentaenoic acid; Arachidic Acid; Docosanoic Acid; Palmitoleic Acid; Stearic acid; Linoleic Acid; Acetylcholine; Lauric Acid; Docosahexaenoic Acid; 12(S)-HETE; Lignoceric Acid;	Lipid metabolism	FAD-dependent glycerol-3-phosphate dehydrogenase, putative; 60S ribosomal protein L19; choline/ethanolaminephosphotransferase, putative; prodrug activation and resistance esterase; apoptosis-inducing factor, putative; 1-cys peroxiredoxin; 14-3-3 protein; phosphatidylserine decarboxylase; ethanolamine kinase; 3-oxo-5-alpha-steroid 4-dehydrogenase, putative; sphingomyelin phosphodiesterase; CDP-dia…
Riboflavin-5-phosphate; Succinic acid; L-Glutamine; L-Glutamic acid;	Energy metabolism	ATP synthase subunit alpha, mitochondrial; V-type proton ATPase subunit B; pyruvate kinase; acetyl-CoA synthetase; ATP-dependent 6-phosphofructokinase; enolase; ATP synthase subunit O, mitochondrial, putative; V-type proton ATPase catalytic subunit A; L-lactate dehydrogenase; triosephosphate isomerase; fructose-bisphosphate aldolase; glyceraldehyde-3-phosphate dehydrogenase; ATP synthase (C/AC39)…
Succinic acid; D-Erythrose 4-phosphate; D-Gluconic acid; Inositol; L-Glutamine; α, α-Trehalose; D-Glucosamine; cis-Aconitic acid; L-Glutamic acid; acetoacetate; L-Serine; Stachyose;	Carbohydrate metabolism	phosphoglucomutase-2; pyruvate kinase; acetyl-CoA synthetase; ATP-dependent 6-phosphofructokinase; enolase; casein kinase 2, alpha subunit; heat shock protein 101; L-lactate dehydrogenase; triosephosphate isomerase; fructose-bisphosphate aldolase; glyceraldehyde-3-phosphate dehydrogenase; ATP synthase (C/AC39) subunit, putative;
L-Cystathionine; Succinic acid; D-Erythrose 4-phosphate; Creatinine; Creatine; Shikimic acid; L-Homocystine; L-Kynurenine; L-Ornithine; L-Phenylalanine; L-Asparagine; L-Glutamine; Kynurenic acid; Xanthurenic acid; Quinic acid; L-Arginine; 6-Hydroxymelatonin; Pipecolic acid; 4-Oxoproline; L-Aspartic acid; L-Tyrosine; N-Methyltryptamine; D-Proline; L-Glutamic acid; acetoacetate; L-Serine; O-Phospho…	Amino acid metabolism	60S ribosomal protein L19; apoptosis-inducing factor, putative; pyridoxine biosynthesis protein PDX2; GPI ethanolamine phosphate transferase 3, putative; aspartate carbamoyltransferase; elongation factor 1-alpha; eukaryotic translation initiation factor 2 subunit gamma, putative; NADP-specific glutamate dehydrogenase;

## Sheet: 2B
Figure 2B The abundance ratio of target proteins of P. falciparum of different stages identified by APP in situ.
	R	T	S
Ratio<0.70	19	27	19
0.70<Ratio<1.30	43	284	98
Ratio>1.30	46	43	99

## Sheet: 4A
Figure 4A Heatmap representation of the parasite proteins with reduced synthesis rate after ATS treatment compared to the control group (DMSO).
Accession	DMSO..1	DMSO..2	DMSO..3	ATS_AHA..1	ATS_AHA..2	ATS_AHA..3
PF3D7_1410300	151528	100739	139300	43966.1	17.4895	12.1583
PF3D7_1032800	68126.1	53227.1	71679.2	3.67667	30.9319	27.8006
PF3D7_1417500	31131.3	368613	348952	18.2198	13.1098	3.92699
PF3D7_1443100	263560	217587	314002	35.4331	40.3145	32.641
PF3D7_0110500	32160	26267.5	11.7286	29.5448	31.9621	26787.1
PF3D7_0618200	524065	368621	438605	40.0736	69.2788	25.1743
PF3D7_1434200	1.23864e+07	1.3061e+07	1.3201e+07	49.9077	5264.87	42.0145
PF3D7_0602100	20526.5	11098.4	17658.1	11.6887	30.6723	58.4304
PF3D7_0513200	66888	30566.4	35983.3	18.4854	7.08514	32.5207
PF3D7_0417500	760552	708599	796908	22.0892	1.16552	133.516
PF3D7_0319900	380597	409623	404605	13121.7	5.02881	130.723
PF3D7_0608600	139908	102796	131126	24.5903	7.93331	148.101
PF3D7_1328100	1.27296e+06	1.71429e+06	1.50263e+06	12.7891	18290	8.4028
PF3D7_0621100	82931.2	82090.6	75744.2	30.5649	19.6218	14.4916
PF3D7_1326000	83589.5	85933.9	94961	6.72992	27.5335	12.6642
PF3D7_1212900	48467.5	60981.6	66305.1	21.3204	47.1584	37.7916
PF3D7_1408800	130891	142106	141204	22.0633	8.39337	12.7549
PF3D7_0915100	254379	388879	286604	33.6607	10.9399	2.11708
PF3D7_1127100	1.70089e+06	1.79611e+06	1.81753e+06	32.6502	80.2625	21743.6
PF3D7_0204500	393479	361702	351476	27.0707	12.228	18.6197
PF3D7_0113000	38818.4	54701	47183.3	5.70214	18.5372	50.5213
PF3D7_0819500	122521	163726	163782	19.4731	60346.3	21.2251
PF3D7_0932100	67643.5	60595.9	60690	2.54929	13.1385	20.1153
PF3D7_0423300	26615.5	25019	21786.3	31.5316	4.51272	5.73551
PF3D7_0626700	674533	627704	655099	32.317	282.419	157.334
PF3D7_1035700	668301	682655	697060	27.2746	84.8263	22847.2
PF3D7_1033100	32.5482	54.8936	128467	314.996	2.97547	223.474
PF3D7_1121900	102318	129799	109061	14.5222	18.612	46.2882
PF3D7_0725400	271922	301330	345520	17.5567	7.12052	17.3064
PF3D7_1249500	89510.9	82743.1	82989.6	15.8533	5974.53	20.5978
PF3D7_1124400	265788	301395	144112	2.82559	21329.1	12.1562
PF3D7_0813600	11168.4	19.6643	244.222	55.1522	18.4684	64.8843
PF3D7_0904500	121753	194258	175076	67.0154	29.1885	11.7171
PF3D7_1209900	95531.6	94654.5	95286.3	7.85575	9.7657	46.725
PF3D7_0923000	179522	205042	131724	8.62164	59377.5	30.3691
PF3D7_1438400	30831.7	34254.2	38913.7	118.725	9319.04	22.3999
PF3D7_1004200	16103.7	16125.5	9940.55	4662.63	83.0818	49.6045
PF3D7_1349500	21.9781	37708.1	84542.9	6.66276	14.8467	30.2544
PF3D7_0520700	90355.5	10.0565	22.0336	23.0566	37.7753	4.54028
PF3D7_0606000	32425.9	38076.5	32309.6	10.9897	16.1845	10959.4
PF3D7_0609800	125031	155267	173814	32663.6	10.9249	38.1905
PF3D7_0603500	262983	260242	243954	45.7391	114.768	26.2802
PF3D7_1342100	416910	464926	450253	39.3105	57.7245	10874.4
PF3D7_0405900	1.83579e+06	1.84748e+06	2.0813e+06	75.6454	8.24228	27.6332
PF3D7_1114200	65622.4	64615.2	48709.8	37.9444	5295.29	51.8394
PF3D7_1349300	15851.4	10219.3	13075.1	17.9429	13.0379	93.6251
PF3D7_0512700	124206	100901	103916	54.4204	122.043	23.7801
PF3D7_1320900	47734	92723	66159.9	17.7449	23.8794	3.86527
PF3D7_1333200	28597.1	25054.1	17704.2	35.763	34.9758	24.5781
PF3D7_1437400	79426.6	112997	85234	11.1262	36.8537	21.9774
PF3D7_1428000	371937	394592	301335	3.6989	37004.4	18.4937
PF3D7_0526700	130182	125088	101952	5.63949	28.0957	11.1532
PF3D7_1243600	437793	374971	435017	27.1089	16.5627	36.4738
PF3D7_1243500	116757	115181	96382.9	18.3503	65.4113	13.758
PF3D7_1037700	442237	803919	698019	5.77496	12.8025	82.6529
PF3D7_1136200	48344.1	42237.6	40215.8	14.591	31.7958	25.9646
PF3D7_0822800	69380	65442.4	85451.6	9.54899	41.8355	34.0562
PF3D7_1235400	9949.91	8837.99	12319.2	26.2993	9.15855	9.57083
PF3D7_1344300	5.34915	22724.8	18389.8	559.177	18.4406	42.7515
PF3D7_0110800	14700.3	18066.4	30.4804	43.646	47.2335	18092.7
PF3D7_1027400	168252	178094	157145	50.7306	11.2351	56.1337
PF3D7_0914100	5.14742	54073.4	20.1322	17.4241	6.90886	39.7006
PF3D7_1237400	195371	292671	355440	101.268	1.47492	85.7065
PF3D7_1124100	17858.7	17793.7	20435.4	4800.3	120.724	33.5965
PF3D7_1360300	74.3289	12.7745	89052.9	24.4021	41.3743	49.7269
PF3D7_0905000	292518	310429	244666	23.487	39.8194	21546.1
PF3D7_1215000	900321	923762	1.03946e+06	9500.83	52.5592	9.90932
PF3D7_1116600	47092.6	47278.8	47097.7	30.7627	7.66949	30.4541
PF3D7_1301700	120.32	21.0198	57748.1	22.1977	11.3448	12.3933
PF3D7_0917500	200359	272437	231928	40.776	19.9599	25296.8
PF3D7_0323400	49574.9	74777	119.871	5.9133	35.8596	29.8967
PF3D7_1236900	231585	287869	254337	3.73587	2474.75	26.325
PF3D7_1124000	934611	669824	527746	30.9343	9594.48	23.9154
PF3D7_1472600	418181	426395	301177	68.3134	13.8194	11.0929
PF3D7_1403100	86233.4	88460.2	88401.2	33.6581	62.1141	44.0051
PF3D7_1112000	274298	330501	343338	3.347	15.5697	7.59875
PF3D7_1421500	313309	344777	312770	51.1279	23.5017	117.367
PF3D7_1419000	241130	255873	282968	2.30122	2306.11	6.07681
PF3D7_0912500	85991	164321	190061	73.2471	15.1847	34.9227
PF3D7_1353400	989684	1.04056e+06	825231	26.0181	21.9809	15.5599
PF3D7_1208600	118595	76420.5	89411.6	5.75072	24.2619	40.8901
PF3D7_0308300	142929	162633	147818	75.7715	17.1132	4.54012
PF3D7_0102500	472812	256990	479366	9.93892	1.59157	2.35342
PF3D7_1128200	158933	180076	187996	8.89882	38.5859	5.04238
PF3D7_0602200	181157	183258	127083	32.3902	142.775	20.3462
PF3D7_0910200	16970.8	16459.5	13828.3	7.98694	19.442	45.7276
PF3D7_1474500	127185	93549	97658.5	24.5291	41.9102	40.1239
PF3D7_0610900	76162.2	59173.1	67947.3	6.58733	11.1811	61.9661
PF3D7_0720500	53098.8	45744.6	69143.3	10.0205	8.35473	10.9197
PF3D7_0816400	96049.6	124420	101735	18.9758	210.773	15.9458
PF3D7_1218000	14343.1	9297.38	18818.1	43.6903	111.978	242.586
PF3D7_0218500	101173	122041	93389	20.3683	181.324	3.91053
PF3D7_0927800	27.1731	261751	211574	2.92109	121.991	19.9561
PF3D7_0611600	118943	166807	139702	202.682	32.1781	43860.4
PF3D7_0806300	50848.5	44448.4	26324.7	135.657	198.819	6909.62
PF3D7_1239600	1.48323e+06	1.45001e+06	1.28439e+06	6.45582	8.22533	22903.4
PF3D7_1313500	27677	27322.9	28747.4	12.2785	19.1682	4.53564
PF3D7_0804500	91992.1	71058.1	70579.5	20590.5	30.4145	6.68455
PF3D7_0319100	115759	84559.6	96.4816	16.8346	24.4163	16.7969
PF3D7_1329300	41501.5	40457.1	61579.1	2.20098	14.0356	41.96
PF3D7_0517900	128492	109377	127094	39.1019	24.7877	20.7154
PF3D7_1434400	68895.9	48103	62993.7	21.2106	91.0225	12.7989
PF3D7_0705100	25001	30158.3	24752.3	3233.2	7.82503	10.3365
PF3D7_0220800	478698	456661	484659	155.997	5.11308	14.7039
PF3D7_0424100	28223.9	38777	20949.9	68.4253	4274.73	6.83055
PF3D7_1317400	622036	465339	379215	38.569	7.12026	76.4032
PF3D7_0929900	276120	272991	238202	14.6778	25.5569	17.7445
PF3D7_0423600	167816	107577	182092	5.48537	7.4442	24664.4
PF3D7_1356200	163061	120245	158816	26.6841	122.886	10.068
PF3D7_1368900	130518	109328	138039	27801	27.6484	12.7568
PF3D7_0726400	187937	140704	176551	79.9103	15.4785	4.92598
PF3D7_0521400	110613	91785.3	95064.6	2279.3	42.7167	14.2629
PF3D7_1141300	932420	978805	935490	12037.2	51.7899	19.4512
PF3D7_1236400	17.2247	7.35583	157825	34.8193	125.493	130.711
PF3D7_0818500	448429	686780	588877	29.9571	8.75205	14.3145
PF3D7_1458900	105711	78224.4	86179	35.204	198.192	7.24641
PF3D7_0220200	147242	162989	172725	6.85174	14.0989	18550.1
PF3D7_0817200	24624.7	28630.5	21260.1	14.8563	19.1695	60.6565
PF3D7_0306300	874694	805462	818813	22.7879	53.292	4.57449
PF3D7_1120500	59767.5	74539.2	80150.4	13.6622	9.05505	37.7135
PF3D7_0102200	133663	114052	122328	130.558	26.8166	7.60598
PF3D7_1368600	755468	893129	643406	32.126	40.6766	21.1928
PF3D7_1331600	37.0925	363921	193945	11.7441	27.5289	15.8845
PF3D7_1213600	169764	119989	120514	43.9928	11.0328	47.0525
PF3D7_1414800	450234	640270	206456	21.2678	34.826	6.69255
PF3D7_1320700	186640	177822	186474	38.1198	23199.7	16.993
PF3D7_0111400	142035	141182	172093	17548.6	57.5006	11.4083
PF3D7_1412000	214215	72822.8	96691	18908.7	10.2934	61.8319
PF3D7_1334800	8.6662	113366	164820	26.826	1.99978	26.3818
PF3D7_1310600	98968.5	72967.6	96450.6	22.1794	2.90043	13.6241
PF3D7_0404900	1.46604e+06	1.6771e+06	1.54645e+06	28.3523	14656.3	17.1984
PF3D7_1358000	170287	196263	156290	101.867	10.1641	8.49069
PF3D7_0525400	141313	173623	127391	11.3201	102.441	52.1357
PF3D7_1034700	12797.5	18125.8	19649.2	41.6254	292.802	70.0166
PF3D7_1405400	15444.7	18023.4	20793.5	39.0074	111.303	2.87903
PF3D7_1142500	2.06607e+06	1.83147e+06	2444859	33.3887	10.7475	30.5513
PF3D7_0505200	135110	87717.7	117474	133.588	11.2559	1.78439
PF3D7_0903500	247408	217592	226814	7.29099	19.0627	25.7291
PF3D7_0606200	1.0996e+06	988817	1.05694e+06	12.2978	210451	14.2492
PF3D7_0530100	253828	382996	300365	19.8617	10.8409	42351.5
PF3D7_0526200	75347.7	90374.1	102136	32.7953	32.0558	81.0283
PF3D7_1226800	138119	156.191	84052.8	29.7006	56.0717	19.7678
PF3D7_1353100	179194	183463	242464	16.4521	10.0281	12.2693
PF3D7_1345400	18055.1	16813.9	15000	206.633	5.20172	8.92218
PF3D7_1316800	196459	221245	152248	15.1356	11.9637	4340.36
PF3D7_1002700	425561	411388	471607	43017.9	4.58772	19.7635
PF3D7_1419300	371773	436946	425365	37.0691	11.9263	56.9434
PF3D7_0520500	233913	263413	225563	4.88622	10.7823	7.0578
PF3D7_0107000	2.31824e+06	2.58411e+06	2443834	11.5777	22.4443	56.4433
PF3D7_1248200	192.929	19.1591	393766	22.8989	5.47499	11.6715
PF3D7_0320000	73013.9	75594.6	113005	3.78294	22.7145	27.5079
PF3D7_1307700	156900	160867	123585	29.5621	11.2286	185.028
PF3D7_1203400	183366	180733	190083	9.69639	31.0235	21.2694
PF3D7_0104400	125182	162573	161099	6.64509	30.0635	13575.5
PF3D7_0406700	82112.8	154742	208383	35.4388	53.1138	13.2708
PF3D7_0418500	243185	271576	243030	15.5837	7.04725	58.9613
PF3D7_1338700	129150	288161	153560	41.6391	25528.5	13.0561
PF3D7_1146600	137304	118244	103699	17.4894	6.00581	20.8304
PF3D7_1234900	1.44017e+06	1.41696e+06	1.34774e+06	40.7443	13.4684	9.79899
PF3D7_1320500	238343	335203	265867	92.2939	42.8653	17.3255
PF3D7_0720900	42242	236881	218454	15.9357	25.7052	172692
PF3D7_0306200	612378	780286	615941	18.9363	29271.8	81.8923
PF3D7_1452500	172699	183888	185515	56.3752	17.5101	11.6054
PF3D7_1353300	34194.7	19.5259	48111.2	21.735	6.94351	49.2814
PF3D7_0623100	158367	141183	204860	12.7209	35.4621	41119
PF3D7_1229800	21.5616	17454	23.2714	14.8844	8.29216	25.7487
PF3D7_0109950	80536.5	10081.5	7012.83	24.5451	32.6885	2764.15
PF3D7_1465000	157229	142709	130219	10.9788	8.715	63.2012
PF3D7_1125500	199850	204917	206075	5.92833	38.2193	11.1711
PF3D7_1028600	228504	244778	276574	5.41495	23.9156	72.8593
PF3D7_1014700	78166.9	88832.4	74712.4	12.4572	26.0275	28.3122
PF3D7_0314100	202787	161201	157860	52.9069	17.6826	2.67001
PF3D7_1243000	256532	322850	300520	87.4207	31.1627	2.26479
PF3D7_0936800	844593	933910	817398	13.4008	1.93159	17.9819
PF3D7_0505100	91376.3	99485	88613.2	36.4044	14.7886	7121.21
PF3D7_0927100	92761.7	103593	104636	12.1379	2.87393	24.6684
PF3D7_1344700	23657.7	19391.3	32309.3	3156.44	10.0643	18.795
PF3D7_1007000	261163	224083	282760	55136.1	138.892	20.0373
PF3D7_0104100	223101	205335	177831	35.1376	11.9363	22.1688
PF3D7_0520800	402362	387425	457453	24.1545	6.98467	13019.4
PF3D7_1022800	69143.9	86246.3	33.6887	36.5857	8.94797	14.3311
PF3D7_1366300	67225.9	41589.4	38583.5	5.34657	31.6315	23.6401
PF3D7_0617300	265593	149822	264824	4.62312	11.4921	32.1454
PF3D7_1407500	101739	174634	177682	25.9757	29.1935	21.557
PF3D7_0403100	25353.1	50520.1	28778.6	9.11286	31814.5	61.5172
PF3D7_1335000	107129	91403.1	68831.2	17.0899	56.653	11.0392
PF3D7_0802100	149386	148594	149953	11028.8	6.61318	5.04924
PF3D7_0508700	14923	10843.6	14587.2	52.9955	5.46328	4485.06
PF3D7_0821400	33261.8	19937.8	23056.2	476.561	2.64135	16.5914
PF3D7_0933500	246543	270340	289010	24.1761	5.55194	4.12509
PF3D7_0506500	31985.9	33236.9	30240.4	13.601	26.1898	6574.91
PF3D7_1343900	129172	150348	178562	6.50006	13.4351	49.0964
PF3D7_0715800	111674	96945.4	100555	319.671	52.0709	133.913
PF3D7_1466100	83987.5	69921.2	66796.3	42.1053	6.90213	3.44984
PF3D7_1107200	49188.7	76220.4	66268.8	15.9335	12473.5	41.1473
PF3D7_1369700	117587	135350	142575	59.9271	36.0474	11.9742
PF3D7_1105500	427487	362975	340134	21.1742	17420.9	19.1993
PF3D7_1001700	189079	248328	191208	12.3866	22.4829	19.3374
PF3D7_0630600	23712.3	66.722	42290.2	79.4546	27.6923	28.674
PF3D7_1348600	600527	356114	366543	14.2893	11.0672	37.198
PF3D7_0221700	20256	18501	27536.7	13.9107	7.15081	59.015
PF3D7_0816100	429019	351133	323997	65.503	23.8598	47.967
PF3D7_0930500	20874.1	9413.37	17867.7	21.5532	4.57252	41.4524
PF3D7_1355800	128832	139119	126522	5.91677	15.2268	41.8404
PF3D7_0105300	186400	201005	206932	44.1114	22.2173	26.9396
PF3D7_0415500	7.86833	74234.8	68.2297	30.1452	46.6414	4.53345
PF3D7_1011700	271780	353102	372087	9.25648	20.8636	5.70418
PF3D7_0616800	1.55281e+06	1.23032e+06	1.25076e+06	72757.1	32.8358	36.116
PF3D7_0931400	264295	274052	327335	58.1504	6.46182	35.3383
PF3D7_1016800	109158	89250.6	3.30915	12.2314	14.1554	26.3457
PF3D7_1031200	103514	83321	150085	290.405	12.8667	64.4917
PF3D7_1125800	61133.2	96132.8	75126.4	46.5873	4.15746	101.839
PF3D7_1241900	175359	127826	144648	22.966	9.20981	6.68089
PF3D7_1107000	499681	574519	524258	9.81253	14.4542	25.2601
PF3D7_1437100	23224.2	24702.8	29302.5	39.467	55.5048	5.0578
PF3D7_1332300	62594.5	66023.1	102597	56.2056	16.4918	9.26221
PF3D7_0617900	444970	736978	645260	24.6949	26.9745	13.1532
PF3D7_1013800	36945	29618.7	32486.3	15.6567	49.4539	8.55156
PF3D7_1251300	597605	585263	463073	8.87834	10847.8	17.1751
PF3D7_0108500	154199	125273	202430	3.24268	11.1484	3.83527
PF3D7_0505700	640863	663981	541441	6.47698	30.358	23.1841
PF3D7_0717500	265255	357950	353058	15.2831	11.9948	34171.9
PF3D7_0110700	116518	128122	113615	1.70685	52.2939	100.208
PF3D7_1345900	224080	241916	243769	29.7696	9532.54	9.68453
PF3D7_1249300	34113	39461.6	37856.4	1.5301	14.4877	16.0546
PF3D7_0319000	22518.8	21768.8	19179.1	5.29199	15.595	75.2793
PF3D7_1036800	148464	189680	170166	152.961	32318.2	25.0823
PF3D7_1455300	86421.9	93909.6	57999.8	79.3596	21.0964	23.9972
PF3D7_1111500	18.1096	93164.4	26.8213	14.3116	19.8733	15.4671
PF3D7_0820700	390984	428415	426370	43008.3	3.53651	24.4161
PF3D7_1335700	71234.9	11.7346	52701.3	60.74	28.8757	55.581
PF3D7_1337200	56700	61723.9	47696.1	5829.2	6.95976	82.3403
PF3D7_0526400	148697	164331	134808	15.1327	30.6458	9.02295
PF3D7_1310000	11119	11160.4	12129.1	6.47794	5.26321	101.594
PF3D7_0934700	94105.6	115764	55643.2	4805.07	19.9169	30.2711
PF3D7_1143400	378785	392942	369321	47.4672	6.05666	30572
PF3D7_1244800	8553.61	11600.9	6758.83	12.5834	11.0208	72.8329
PF3D7_0907000	130356	113803	123620	46.9415	5.9364	17.5456
PF3D7_0305300	613590	495231	544449	34.9703	12.8851	93.8043
PF3D7_1434800	658555	579670	760137	25896.4	34.3114	14.9196
PF3D7_1215900	931643	843460	907874	21.666	14.0568	49811
PF3D7_0610200	73782.9	61507.3	63400.1	17.5158	4.09207	7.3664
PF3D7_1338000	24489	18532.9	33191.9	109.747	19.9415	3.73023
PF3D7_1368000	45629.1	45819.2	50919.2	56.8506	95.537	33.3902
PF3D7_0206900	58338.6	43370.1	49521.9	3871.2	5.67511	45.5019
PF3D7_0932200	561190	612277	617402	11.2312	15.0771	7.69342
PF3D7_0720800	286618	269458	304139	8.43681	9.11544	14.9872
PF3D7_0723300	34309.5	44846.1	32955	5.07463	3.45182	197.688
PF3D7_1134300	96851.5	83906.8	84846	10.4375	60.2291	15.626
PF3D7_0816200	69864.1	55214.8	61270.5	32.2971	27.3854	8.05771
PF3D7_1472800	60715.6	60026.2	60303.9	14.8131	8.65141	9.38807
PF3D7_0313800	43623.6	18730.1	54373.4	35.7521	5.38012	24.548
PF3D7_1332600	447481	447604	519457	16.2052	27.2437	8.05548
PF3D7_0303500	75180.5	94287.7	53031.1	27.581	19.1345	22.6827
PF3D7_0728800	96981.6	101395	80748.5	85.011	29.0111	33.405
PF3D7_1140200	231581	137706	145823	16.2043	50.1915	19.4693
PF3D7_0509100	18313.7	22262	19855.2	3808.63	20.9021	13.0132
PF3D7_1318100	77050.9	103729	90208.5	39.1223	11.1636	49.7238
PF3D7_1011000	348915	303779	346423	11.727	11834.5	14.632
PF3D7_0314000	259424	255801	283865	36.7848	24.7817	127.981
PF3D7_1472100	109.351	35663.7	65622.6	9.20976	8.64079	16.4961
PF3D7_1024500	193571	140270	199253	30.732	27.4682	12.9207
PF3D7_1102400	107375	150837	138426	47.106	30.4929	45666.1
PF3D7_1144000	93804.1	85528.3	102334	28.8018	66.8677	36.9201
PF3D7_1202900	3.40449e+06	3316409	3.56066e+06	18.9418	4.80271	45.0392
PF3D7_1330600	165195	211550	214483	35.2664	65589.3	14.1434
PF3D7_1460400	60811.2	52421.5	57085.4	45.866	12.8873	11.3486
PF3D7_1443400	85964.7	148313	92686.7	12.4974	21.0527	12.9612
PF3D7_0919800	24225	24563.1	16654.8	4.55323	69.5182	12.4741
PF3D7_0903600	100469	72136.7	85966.1	20.3579	36.1882	11.9907
PF3D7_0305200	16504.2	10309.9	16219.3	24.9288	14.6212	52.272
PF3D7_1464900	114025	104678	70312.5	23.9934	5.99283	4.95088
PF3D7_1347400	365326	286471	429080	17.4943	181.946	16.6562
PF3D7_1035400	100323	109538	76863.6	34.2467	24.77	30.0207
PF3D7_1425700	30080.8	46947.7	40691.7	21.8735	8109.16	8.22155
PF3D7_1143000	5543.27	3500.89	3218.18	43.88	22.1428	39.9076
PF3D7_0302700	144980	4.59835	84219.6	19.7181	15.0056	9.42295
PF3D7_0516700	92805.8	161143	108725	14898.1	17.9698	65.2286
PF3D7_0315200	16015.2	24950.5	15011.5	7336.91	19.7466	7.43841
PF3D7_0814900	3.82346e+06	3.74995e+06	3.9535e+06	15.0296	26.4026	14.9204
PF3D7_1332800	197392	291646	331192	14.4528	128.155	20.8049
PF3D7_0729000	14.9199	28759.8	26.956	13.0701	7.12575	21.219
PF3D7_1030800	23140.9	37805.9	36829.4	45.6186	1.41767	24.9424
PF3D7_0405200	19608	4.00237	18627.7	21.2399	44.8562	3.01241
PF3D7_1413500	190686	209207	206087	4.16259	13.5169	17.5951
PF3D7_0419500	183365	207131	188300	27.7432	6.93662	12869.4
PF3D7_1341500	308768	289682	321406	3.09089	102.615	13511.5
PF3D7_0305000	30101.1	23744.9	21664.1	26.3336	9.45659	5.69021
PF3D7_1301600	427486	379819	468939	28.5692	129.872	30863
PF3D7_0414700	9185.72	10915.3	9858.92	9.48416	16.2977	11.3938
PF3D7_1122500	199260	161393	168003	21.6925	3.00627	22.2975
PF3D7_1308000	749858	876019	710123	190.408	99388.7	16.7523
PF3D7_0905800	40366.6	88131.1	137864	11.9655	44.3593	5970.86
PF3D7_0723600	97549.4	77553.5	84866.2	71.1548	7.31225	2.9771
PF3D7_0307400	145066	132453	102266	30.8142	10.1802	15.3072
PF3D7_1118700	137325	91216.4	97475.8	12.9473	28.9709	5.56364
PF3D7_1312500	220230	177348	174201	36.2189	51.7621	7.28741
PF3D7_0513500	29144.3	32457.6	36283.4	53.8683	17.9624	134.201
PF3D7_0210900	96696.6	585417	141829	49.6341	19.6033	7967.28
PF3D7_0810300	105589	96267.9	142906	19.8499	33.116	44.4086
PF3D7_0619200	14503	24303.5	21780.2	7.40593	149.789	20.4394
PF3D7_0503500	64882.5	87323.7	113199	18.3331	20.2058	29.4963
PF3D7_0519400	848949	696675	687707	11.9317	2.22644	14.7612
PF3D7_1121100	324018	270529	210002	10.6665	16.0633	14.3183
PF3D7_0520600	138194	119368	145937	90.3326	4.45535	26.3331
PF3D7_1248600	129212	133478	113740	58.3592	5.78363	25811.5
PF3D7_1115800	39588.3	29850.2	35262.7	3.48702	3.60179	8122.54
PF3D7_1459800	374675	320981	367198	7401.29	4.19318	1.90203
PF3D7_1461300	1.45162e+06	1.90866e+06	1.67335e+06	6.26387	42.3928	3.72259
PF3D7_0206200	118655	90570.2	59519.2	11.9491	16.9434	20.3979
PF3D7_0516100	231939	181362	147319	61245.9	44.009	8.5345
PF3D7_0407200	192027	207668	198131	41874.3	16.2197	17.5679
PF3D7_1406000	147569	182155	161768	9.83927	27.4242	32.744
PF3D7_0622600	244458	308533	357627	50.9873	62674.4	43.9368
PF3D7_0104500	58835.2	88868	66598.8	9.71573	14405.2	4.92788
PF3D7_1458500	52948.9	40413.5	58289.4	3.5245	5820.09	31.3373
PF3D7_1341600	11115.7	11477.8	8386.51	6.8209	2779.69	85.7901
PF3D7_0924400	69598.3	60192	52148.9	9.07598	23.1166	66.11
PF3D7_0630500	44161.8	45160.4	40538.2	93.6594	26.6759	49.0545
PF3D7_0703200	111572	151765	104446	12.8057	6.16662	27.6875
PF3D7_1205700	114927	130010	97470.1	63.2652	37.2213	51.2064
PF3D7_1220900	1.65795e+06	1.32505e+06	1.66797e+06	11.3472	21614.2	18.0001
PF3D7_0724700	5401.81	6688.21	5863.48	80.7602	16.0214	4.72327
PF3D7_1349100	241480	200495	232105	4.33869	6.32643	121.755
PF3D7_1214900	219895	247097	332309	6.82745	7.63406	140.376
PF3D7_0705300	59795.9	62946.7	50898.1	15.741	32.069	27.6422
PF3D7_0529900	294782	363549	292553	39.4252	7.71607	6.59211
PF3D7_1227800	59867.3	92305.3	55794.5	26.4284	21.9476	54622
PF3D7_1461800	36483.3	31728.1	48414.8	7.91774	32.0801	11.0269
PF3D7_0717900	153996	100325	88352.1	14.527	2.6663	29.0271
PF3D7_1140100	250106	252818	62.8268	19.0312	27.4107	13.7419
PF3D7_1244600	575725	787134	744556	43.1818	26.005	49.2811
PF3D7_0802600	4710.33	5140.71	7815.56	46.3278	69.5999	16.2132
PF3D7_1108300	22629.4	32278.5	29953.3	7.26532	15.1428	22.4857
PF3D7_0207900	17.7292	13729.2	14178.4	70.1679	45.9825	6.38621
PF3D7_0928600	270173	178547	235998	4969.86	20.7725	42.2694
PF3D7_1451700	357936	363082	380431	29.9305	11.8864	68.6262
PF3D7_0209200	43129.4	56939	62.674	12.1018	17.8956	92.1715
PF3D7_1125100	176553	185980	156098	2799.97	39.0598	16.0746
PF3D7_1302100	122225	80330	97888.6	81.4119	7870.21	20.4334
PF3D7_1304000	330083	334669	345561	30253.4	38.8615	122.765
PF3D7_1209200	203468	204235	172772	18.9976	355.183	7.08798
PF3D7_1216900	71046.6	61517.7	59752	58.8412	44.5884	12812.6
PF3D7_0316500	1.65952e+06	1.75697e+06	1.93398e+06	7.81108	23178.4	24.8106
PF3D7_1436200	428384	481505	514086	19.4336	60.0249	90.8146
PF3D7_0910800	46975.5	106928	114820	46.3899	12.0271	14.5044
PF3D7_1343100	115401	141094	154241	110.016	13.6663	10.0306
PF3D7_0924300	47372.2	61104.4	55125.9	375.619	84.1939	25.7489
PF3D7_1458000	633694	737470	624766	106.649	37390.2	46.1197
PF3D7_1406300	212555	311128	341925	90.7308	6.69393	24.9481
PF3D7_1322000	629784	529089	744496	5.46663	32.5222	6555.1
PF3D7_0713700	260575	171440	158344	4.94944	14.3952	99.2167
PF3D7_1341800	36419	36656.7	41045	48.8459	7.83926	58.6239
PF3D7_0409100	41457.4	48427.3	47699.9	17.7608	3.52358	114.091
PF3D7_1412600	56147.7	47212.9	52187.6	22.0957	27.3258	18.3872
PF3D7_1229400	6.6164e+06	6.55448e+06	7.09332e+06	14340.5	10271	27303.4
PF3D7_0511000	7.8206e+06	8.18886e+06	7.96974e+06	52116.7	3.41088	92266.9
PF3D7_1115600	1.53687e+07	1.58118e+07	1.75942e+07	84341.4	32127.6	65345
PF3D7_1209700	449452	390320	429502	6.80875	2752.2	11529.2
PF3D7_1108600	2.02129e+08	1.9815e+08	2.04272e+08	2.95128e+06	3.26737e+06	2.98555e+06
PF3D7_1015900	1.50895e+08	1.62971e+08	1.59489e+08	3.73041e+06	3.57278e+06	3.44127e+06
PF3D7_1366500	5.69495e+06	5.04073e+06	4.99775e+06	38221.8	21488.8	22786
PF3D7_0520400	3.99664e+06	3.52263e+06	4.28967e+06	69076.2	33522.9	37958.8
PF3D7_1011400	2.5973e+06	2.8329e+06	2.86139e+06	21582.9	25503.9	30375.6
PF3D7_0707300	4.17518e+07	4.54452e+07	4.52642e+07	937133	793831	904061
PF3D7_1427900	1.20892e+07	1.2909e+07	1.1963e+07	112510	105441	145311
PF3D7_0527100	1.25635e+06	1.12921e+06	1.14268e+06	8311.71	7112.21	10629.3
PF3D7_1024300	397893	332537	344995	6064.35	7834.53	6851.37
PF3D7_1232200	2.52091e+06	2.42507e+06	2.43034e+06	11970.5	12582.3	17972.9
PF3D7_1017100	1.42614e+07	1.55481e+07	1.40412e+07	97845.9	92211.6	190711
PF3D7_0322000	2.17352e+07	2.59147e+07	2.55112e+07	183136	358607	211172
PF3D7_1439900	1.28204e+07	1.40561e+07	1.30356e+07	288746	264574	278429
PF3D7_1361900	1.87713e+07	1.82196e+07	1.85642e+07	174906	122179	137444
PF3D7_0406400	1.28638e+06	1.34249e+06	1.43408e+06	4332.95	156.636	9024.8
PF3D7_0423700	2.6091e+06	2.32023e+06	2.84286e+06	32258	52879.7	31291.9
PF3D7_0828900	403486	375333	392381	6471.17	5049.93	6911.49
PF3D7_0411100	39193.9	36531.7	18.2354	10157.1	26.1996	34.0647
PF3D7_1472300	85091.6	111558	13.7969	23921.9	26.9548	122.47
PF3D7_1204300	9.3346e+06	1.18734e+07	1.08955e+07	228943	300446	155202
PF3D7_0316300	3.15156e+06	3.83141e+06	3.36131e+06	14835.6	41697	57892.6
PF3D7_0308000	54065.4	7.51685	63060.5	16379.6	86.1862	10.6016
PF3D7_0817500	4.03258e+06	4.80948e+06	4447307	34.5792	207251	97718.4
PF3D7_0612700	7.59842e+06	8.23292e+06	8.56395e+06	182976	122755	193623
PF3D7_1436000	4.76398e+06	5.45451e+06	4.7123e+06	88774.4	95632.6	121224
PF3D7_0308700	363715	453968	326120	29433.6	46729.6	15.7486
PF3D7_1474800	6.35915e+06	6.37344e+06	6.78867e+06	161319	143861	157122
PF3D7_1019300	39585.4	75184.2	31.633	14.4287	25196.2	8.63765
PF3D7_1120100	1.26431e+07	1.19544e+07	1.26892e+07	182749	287950	252621
PF3D7_1008900	4.2699e+06	4.30494e+06	4.28125e+06	64443.8	107670	79727.2
PF3D7_1406600	174501	206537	277331	4809.59	3244.45	2275.35
PF3D7_0520300	1.74662e+06	1.76684e+06	1.74916e+06	23719.5	33226	27111.7
PF3D7_0513300	3.42938e+07	3.54246e+07	3.46949e+07	1.09306e+06	986726	1.16385e+06
PF3D7_0302500	6.82466e+07	6.79176e+07	6.88621e+07	1.65193e+06	1.19702e+06	1.13326e+06
PF3D7_1404900	1.70358e+07	1.82572e+07	1.79068e+07	657886	245280	253071
PF3D7_1135100	1.39044e+06	1.29458e+06	1.60819e+06	33322.9	9402.3	23.8583
PF3D7_0320500	1.95049e+06	1.83994e+06	1.55813e+06	81044.9	63493.3	86597.4
PF3D7_1222300	2.43697e+08	2.64407e+08	2.4691e+08	9.48213e+06	8.11454e+06	8.25404e+06
PF3D7_0721100	1.91806e+07	2.00135e+07	1.82782e+07	486947	518856	451620
PF3D7_1126700	1.7413e+06	1.68634e+06	1.69896e+06	21101.2	21446	60325.5
PF3D7_1446200	1.63386e+07	1.77538e+07	1.75981e+07	381223	458135	520680
PF3D7_1344200	1.9722e+07	1.98197e+07	1.90249e+07	393866	451382	318893
PF3D7_0707200	101452	85187.1	116903	17.0116	1965.79	3807.16
PF3D7_1445700	78305	646289	569040	18096.5	21945.3	22389.8
PF3D7_1455200	129561	245941	130029	155.786	82689.6	70816.4
PF3D7_0714000	2.20681e+07	2.31801e+07	2.43773e+07	851610	824040	940686
PF3D7_0817900	1.08049e+06	1.2114e+06	1.13226e+06	13.9848	50534.6	71382.4
PF3D7_0811600	4.02513e+07	4.17212e+07	4.06511e+07	1.35614e+06	1.20444e+06	1.35427e+06
PF3D7_1333300	228571	243488	265026	10805.3	10314	9324.64
PF3D7_1116000	3.94228e+06	3.58232e+06	3.68117e+06	23548.4	56740.5	26411.3
PF3D7_1124700	7.32229e+06	7.04756e+06	6.94793e+06	367035	462274	343461
PF3D7_0923800	2.21562e+06	2.04231e+06	2.0815e+06	24724.7	13796.3	23621.5
PF3D7_0904700	4.916e+06	5.14873e+06	4.7135e+06	16937.2	16047	31539.7
PF3D7_1366900	3.6938e+06	3.64389e+06	3.64283e+06	105766	103724	144556
PF3D7_1012400	2.28345e+07	2.34944e+07	2.25876e+07	2.29715e+06	1.99763e+06	2.15685e+06
PF3D7_0310400	1.38817e+07	1.32767e+07	1.40576e+07	368378	757520	103410
PF3D7_0518200	765719	534324	871868	25783.9	22535.7	35063.5
PF3D7_1224500	1.81935e+06	2.45533e+06	2.11558e+06	71698.6	28433.7	36791.5
PF3D7_1311800	7.7386e+07	8.50045e+07	7.82901e+07	2.93074e+06	2.73831e+06	2.96013e+06
PF3D7_1323200	97913.1	63509.1	122506	6.62322	5317.98	5981.83
PF3D7_0730400	1.92227e+06	1.3212e+06	2.02596e+06	91294.1	38034.8	49066.2
PF3D7_1324900	1.78416e+08	1.71402e+08	1.78198e+08	9.34691e+06	9.01987e+06	8.0178e+06
PF3D7_0503400	2.96773e+07	3.05491e+07	3.0609e+07	1.43783e+06	1.6985e+06	1.58066e+06
PF3D7_0303700	2.07031e+06	2.31362e+06	2.03967e+06	23859.6	18185.7	22719.7
PF3D7_1110700	1.8025e+06	1.71236e+06	1.78182e+06	28869.2	3713.45	5272.97
PF3D7_0803800	7.26927e+06	7.85609e+06	7.20111e+06	384017	286597	283359
PF3D7_0626800	1.00611e+08	9.32573e+07	1.43113e+08	4.55834e+06	5.3945e+06	5.3621e+06
PF3D7_0415700	573027	591716	578108	14449.3	9351.01	10.3622
PF3D7_0404700	2.08884e+06	2.29696e+06	1.922e+06	17916	31290.2	12049.5
PF3D7_1229300	1.87913e+07	2.06236e+07	1.92144e+07	638877	912802	265963
PF3D7_0918000	5.49448e+07	5.63541e+07	5.51504e+07	2.11429e+06	1.9935e+06	2.0539e+06
PF3D7_1356300	1.93253e+06	1.71542e+06	2.01152e+06	54027.2	85909.6	24688.8
PF3D7_0207600	8.30116e+07	8.35647e+07	8.949e+07	6.42591e+06	5.72335e+06	6.51643e+06
PF3D7_0504600	728772	760342	757596	18604.1	21219.6	19919.9
PF3D7_0629200	3.6268e+06	4.00104e+06	3.9438e+06	183195	174141	138319
PF3D7_1212000	4.11323e+06	4.13832e+06	3.92445e+06	258143	228605	246731
PF3D7_1352000	53486.1	49078.6	51333.9	1958.35	2626.11	3886.83
PF3D7_0511800	2.73837e+07	2.78445e+07	2.80133e+07	1.1787e+06	1.11342e+06	935795
PF3D7_1360800	2.86725e+07	3.00946e+07	2.83607e+07	1.51781e+06	1.64407e+06	1.90545e+06
PF3D7_1364100	1.01649e+08	1.06171e+08	1.01121e+08	5.09928e+06	4.86947e+06	4.77034e+06
PF3D7_1412300	1.01238e+07	1.07192e+07	9.7106e+06	416500	398366	384361
PF3D7_0109000	1.64929e+06	1.50591e+06	1.33531e+06	91969	27.7838	82886.7
PF3D7_0206800	1.41787e+07	1.33772e+07	9.94931e+06	440608	418283	408664
PF3D7_0413900	1.21237e+06	1.27585e+06	1.18296e+06	49402.6	49200.8	47149.1
PF3D7_1230400	992205	1.10939e+06	1.07696e+06	55836.4	59475.1	21820
PF3D7_0317000	9.49589e+06	1.17468e+07	1.20388e+07	548644	676404	595294
PF3D7_0608500	5.30276e+06	4.89173e+06	5.18275e+06	243956	278172	212551
PF3D7_1144900	3.9026e+06	4.26159e+06	4.89066e+06	232581	172504	173426
PF3D7_0207500	1.57739e+07	1.55165e+07	1.43891e+07	555327	720231	146838
PF3D7_1226300	8.89094e+06	8.69758e+06	9.75528e+06	323261	106792	104688
PF3D7_1333400	512012	500205	480446	19596.5	39325.2	16822.4
PF3D7_0719400	1.0394e+06	1.17177e+06	994784	30424.5	13392.4	18855.4
PF3D7_0208800	497946	426671	494633	10.9471	15276.5	14990.9
PF3D7_1010700	1.23577e+06	1362690	1.4006e+06	64087.1	68770.2	58035.1
PF3D7_0501500	1.08653e+07	1.15956e+07	1.17812e+07	421174	383299	414588
PF3D7_0108000	4.15923e+06	4.40187e+06	4.09608e+06	141235	150279	156231
PF3D7_1410400	1.30398e+08	1.31293e+08	1.33864e+08	6.93498e+06	8.13623e+06	7.71257e+06
PF3D7_1235600	7.54359e+06	7.50558e+06	7.43818e+06	226122	72875.4	59696.1
PF3D7_0919000	2.20062e+07	2.12788e+07	2.28925e+07	883962	904845	740535
PF3D7_1025900	111566	101404	76837.3	2530	3806.61	6819.68
PF3D7_0827900	3.41435e+07	3.74475e+07	3.499e+07	2.16015e+06	2.00869e+06	2.20223e+06
PF3D7_0508800	2.02811e+06	2.05134e+06	2.20095e+06	76461.2	58761.7	99292.1
PF3D7_1104400	9.96476e+06	9.50066e+06	8.78435e+06	403525	576535	467990
PF3D7_1325400	286930	337091	260987	12283.5	3780.11	10195.8
PF3D7_0905400	7.18941e+07	6.79554e+07	7.04162e+07	3.49167e+06	3.61604e+06	3.71611e+06
PF3D7_0819900	348290	383080	337208	2989.31	3796.06	2746.48
PF3D7_1137400	633624	536486	634831	11224.8	13180	77.9722
PF3D7_1414000	1.88126e+06	2.01623e+06	1.77665e+06	107871	120496	87235.2
PF3D7_0419400	4.82149e+06	5.28459e+06	4.38863e+06	94875.2	47956.1	103157
PF3D7_0805200	1.01721e+06	1184289	1.22885e+06	76285	73747	51206.1
PF3D7_0422100	4.15893e+06	844461	711372	70507.5	3.05476e+06	62557.5
PF3D7_0917900	1.05883e+08	1.08868e+08	1.07525e+08	5.79857e+06	5.67608e+06	6.61392e+06
PF3D7_1147900	174669	272524	257385	23.0581	15046.4	3242.69
PF3D7_0802800	1.00894e+06	1.03343e+06	1.11153e+06	40994.7	14896.9	46237.7
PF3D7_1457200	862142	1.0494e+06	832658	9108.92	9698.24	11.6442
PF3D7_1235200	830066	849987	816327	13323.5	24008.5	11376
PF3D7_0618500	1.21367e+06	1.27769e+06	1.28318e+06	55992.7	61010.7	49243.9
PF3D7_1246400	2.92104e+06	3.55632e+06	3.53936e+06	204409	195494	158908
PF3D7_1324800	339949	186822	343215	5296.46	6920.46	28.1505
PF3D7_1027300	2.38289e+07	2.49819e+07	2.4867e+07	1.3397e+06	1.48737e+06	1.73676e+06
PF3D7_0821800	327329	538260	545858	36119.6	33810.4	35527.1
PF3D7_1222700	425689	509718	526722	16488.6	44867.7	18.2484
PF3D7_0930300	1.2153e+08	1.24194e+08	1.24041e+08	8.15141e+06	7.25115e+06	7.90927e+06
PF3D7_1444800	6.16529e+07	6.02772e+07	6.0276e+07	3.9321e+06	4.52496e+06	3.95242e+06
PF3D7_0731500	4.52246e+06	3.96589e+06	3.79073e+06	141056	89580.8	34780.7
PF3D7_1476300	1.7634e+06	1.54438e+06	1.89595e+06	116082	4588.11	2272.79
PF3D7_0722200	6.91453e+06	6.90291e+06	7.03015e+06	467792	301578	305131
PF3D7_0419700	1.00799e+06	941554	980453	77.5945	8818.42	34319.9
PF3D7_1463500	248465	243948	285849	11385.3	16343.1	19756.2
PF3D7_1335400	4.73153e+06	4.70732e+06	4.64682e+06	79570.5	132855	110345
PF3D7_0606800	1.04133e+06	1.10193e+06	1.15892e+06	46662.2	26740.9	18084.2
PF3D7_1408000	3.86526e+07	4.2536e+07	3.9845e+07	2.50086e+06	1.86565e+06	2.02576e+06
PF3D7_0508000	4473504	4.508e+06	3.52656e+06	128514	139173	110786
PF3D7_1442100	143142	129433	130869	10044	9931.59	8751.01
PF3D7_0810000	451510	536235	575374	28.9996	37342.1	43443.2
PF3D7_0907400	1.82056e+06	1.92264e+06	1.81177e+06	144530	46521.7	73875.2
PF3D7_0621800	4.15941e+06	5.26414e+06	4.96118e+06	216132	272735	213167
PF3D7_1242700	1.13089e+06	1.27618e+06	1.28042e+06	115241	55161.5	49207.7
PF3D7_0109400	844417	880263	1.05956e+06	31898.2	18.0161	29470
PF3D7_1438900	5.91041e+06	6.15824e+06	5.69575e+06	413400	220663	394549
PF3D7_1353900	9.42327e+06	9.651e+06	1.00837e+07	664440	661890	637147
PF3D7_0305700	1.10221e+06	1.13601e+06	1.29265e+06	85522.7	71058.9	76581.5
PF3D7_0420600	1.39433e+07	1.34351e+07	1.35752e+07	632896	748299	859851
PF3D7_0802200	8.01154e+06	9.13373e+06	7.53203e+06	579022	730379	720936
PF3D7_1409300	636999	682771	756091	11172.1	96.7738	21760.1
PF3D7_1022700	2.96761e+06	3.39215e+06	2.52261e+06	19597.7	19704.4	13367.8
PF3D7_0527200	3.58374e+06	3.86164e+06	3.86668e+06	137052	120519	116374
PF3D7_1034400	324392	330641	326699	17172.6	9951.79	22.243
PF3D7_0919400	6.633e+06	7.01506e+06	6.92598e+06	292282	425275	354471
PF3D7_0623500	577958	609688	122011	2.63153	10769.6	9082.86
PF3D7_0903200	2.00908e+07	2.09226e+07	2.22646e+07	1.75402e+06	1.73763e+06	1.67096e+06
PF3D7_1343000	5.34363e+07	5.32154e+07	5.63106e+07	4.26803e+06	4.47137e+06	4.27647e+06
PF3D7_1108700	1.36494e+07	1.3617e+07	1.25548e+07	688101	890356	707898
PF3D7_1328300	3.45423e+06	3.88031e+06	3.08648e+06	199704	135110	195348
PF3D7_1454400	6.43707e+07	6.39559e+07	6.47858e+07	4.11129e+06	4.14566e+06	3.96112e+06
PF3D7_0929400	2.91752e+08	3.08192e+08	3.03116e+08	2.19564e+07	2.18827e+07	2.29793e+07
PF3D7_0304100	236811	300881	313164	42188	43.5681	23649.9
PF3D7_1462300	1.63642e+07	1.5819e+07	1.46238e+07	813683	919962	858896
PF3D7_1227700	472517	489477	392181	9142.84	23.64	8823.69
PF3D7_0709400	137452	140672	152865	10831.8	16066.6	4316.62
PF3D7_1429600	810636	871601	732683	37418.3	31110.2	26108.6
PF3D7_1446900	266497	292729	303112	20869.8	20230.5	45003.7
PF3D7_1110400	2.98588e+06	3.53312e+06	3.18878e+06	99796.8	100251	115065
PF3D7_1419200	7.88502e+06	6.83289e+06	8.04085e+06	1.75296e+06	1.8031e+06	1.86719e+06
PF3D7_0308100	125219	116389	222665	5203.66	6469.21	7806.65
PF3D7_0716300	6.93899e+06	7.50608e+06	7.504e+06	683435	562757	666560
PF3D7_1401600	6.6145e+06	7.16011e+06	8.44476e+06	362231	343686	360090
PF3D7_1110100	230067	188296	167583	12057	14769.3	16058.1
PF3D7_1117700	1.67334e+07	1.77921e+07	1.66162e+07	1.49184e+06	1.36509e+06	1.53883e+06
PF3D7_1320800	586135	728535	598279	3947.56	69333.6	36647.4
PF3D7_0104200	5.5657e+06	5.64766e+06	6.06448e+06	843121	887393	651181
PF3D7_1439800	1.68393e+07	1.63367e+07	1.65177e+07	1.19157e+06	1.1978e+06	1.29529e+06
PF3D7_1434700	302656	278243	247252	26754.2	21820.2	20252.8
PF3D7_0927300	922649	901912	895652	22547	14591.2	14441.7
PF3D7_0317300	2.49885e+06	2.74891e+06	2.62496e+06	20293.5	20255.4	53991.5
PF3D7_1002900	1.49152e+06	1.16239e+06	1.33634e+06	63637.1	73475.8	80316.1
PF3D7_1352400	2.78684e+06	2.6497e+06	3.14066e+06	163077	167870	108123
PF3D7_1239700	6.8529e+06	6.50775e+06	7.16303e+06	341914	403090	377991
PF3D7_1134100	5.57652e+06	5.56375e+06	5.71037e+06	441873	456378	368384
PF3D7_1132300	1.13124e+06	1.17864e+06	1.10334e+06	25387.7	34635.1	19972.9
PF3D7_0904900	2.54353e+06	2.81987e+06	2.43662e+06	454986	187198	47900.2
PF3D7_0110400	48681.4	58769.9	49916.5	4015.83	3818.36	7407.36
PF3D7_0417200	6.52365e+06	6.73236e+06	6.80217e+06	287885	324902	216037
PF3D7_0516800	300971	314755	333911	4187.04	33.8396	3467.31
PF3D7_0731600	1.57197e+07	1.5288e+07	1.50345e+07	449223	452832	351560
PF3D7_0518300	3.77442e+06	3.9046e+06	3.29422e+06	689740	574886	712628
PF3D7_1351100	616980	686643	411767	28608.2	14478.7	25548.2
PF3D7_0807500	1.12687e+07	1.22062e+07	1.11477e+07	786864	808937	631344
PF3D7_1443900	1.11561e+07	9.65462e+06	9.75736e+06	354165	279936	263766
PF3D7_0818200	5.40234e+07	5.83209e+07	5.2222e+07	4.38438e+06	3.9223e+06	4.38953e+06
PF3D7_1451800	1.75649e+07	1.66596e+07	1.71471e+07	1.07812e+06	1.00208e+06	1.07318e+06
PF3D7_1335100	1.237e+07	1.36509e+07	1.32742e+07	1.06189e+06	1.067e+06	1.23721e+06
PF3D7_1410700	3.8967e+06	4.12399e+06	4.23919e+06	145899	393209	384769
PF3D7_0506900	383379	486320	478561	14207.1	9672.8	14985.6
PF3D7_1310500	479892	447802	443249	44531.1	4226.36	32613.1
PF3D7_1133900	1.10106e+06	1.04549e+06	969403	20220.4	33487.6	53729.7
PF3D7_1320600	2.73939e+06	2.71753e+06	2.73924e+06	149277	153658	187433
PF3D7_1345600	4.29619e+06	4.03316e+06	5.01043e+06	44470.3	57951.5	64032.4
PF3D7_1235700	2.25205e+06	1.99086e+06	2.15106e+06	40762.6	14721.1	53656.7
PF3D7_1105000	1.30798e+08	1.26451e+08	1.26183e+08	1.03364e+07	1.12677e+07	9.83963e+06
PF3D7_1403900	2.1186e+06	2.418e+06	2.26138e+06	99731.6	40598	66767.6
PF3D7_0204100	979908	1.40732e+06	1.26401e+06	54021.6	42579.8	69957.7
PF3D7_0729200	450988	374388	419861	68903.3	47874.2	68104.5
PF3D7_0407800	8.85716e+06	8.16018e+06	8.20774e+06	342754	352299	350703
PF3D7_1358800	1.84287e+06	2.31509e+06	1.78553e+06	150833	139133	154644
PF3D7_0219400	282210	295107	261124	50905.2	25492.4	19963.1
PF3D7_0316600	1.00703e+07	9.84783e+06	1.01685e+07	862275	996381	765933
PF3D7_0813100	447167	405294	323783	13621	15863.1	14619.3
PF3D7_0319600	1.65262e+06	1.34974e+06	1.22428e+06	55777.6	80845.4	34097.5
PF3D7_1452000	6.16996e+06	6.00068e+06	5.90534e+06	115705	86654.5	52888.8
PF3D7_0731300	499229	572876	528206	68350.8	44708.1	46183.7
PF3D7_0105200	2.29472e+06	2.50569e+06	2.58791e+06	169473	108293	110223
PF3D7_1028700	2.69194e+06	3.00728e+06	3.19047e+06	260395	71231.4	148313
PF3D7_1135400	3.20933e+06	3.12857e+06	3.10136e+06	134778	107468	192351
PF3D7_0211200	263849	503339	452258	23898.3	19811.9	18.438
PF3D7_1340600	540201	556713	801456	6109.23	47194.1	5238.39
PF3D7_1312600	1.2901e+06	1.15912e+06	1.21298e+06	71544.6	50026.3	45200
PF3D7_1115400	8.52043e+06	8.51742e+06	8.82171e+06	520720	480214	486048
PF3D7_0519200	7.58184e+06	7.39252e+06	8.30324e+06	618942	630279	523989
PF3D7_1001600	326455	407570	532014	38483.7	3845.51	31552.8
PF3D7_1462800	4.92941e+08	5.00124e+08	4.87964e+08	4.52924e+07	4.62882e+07	4.67199e+07
PF3D7_0618600	400429	431985	453930	45043.3	21696.4	26510.6
PF3D7_1247500	64216.8	66899.7	63112.8	6906.19	4376.66	3867.67
PF3D7_0508900	1.15319e+06	1.11098e+06	912081	34836.1	60864.5	56453.7
PF3D7_1341300	1.14849e+06	1.23674e+06	1.2909e+06	106521	61961.2	629244
PF3D7_0717600	184190	210041	204180	6382.59	9577.84	4689.54
PF3D7_1140900	139213	157719	82193.4	13000.2	13936.7	15554.9
PF3D7_1108500	406969	414295	453375	23614.7	39316.2	19374.9
PF3D7_0934800	3.17368e+06	3.52025e+06	3.27893e+06	616540	628386	675611
PF3D7_1367000	5.53767e+06	5.44557e+06	4.89027e+06	328947	347239	498721
PF3D7_1323600	1.16496e+06	1.15583e+06	1.2105e+06	42000.7	42575.1	18464.2
PF3D7_0920700	875828	1.46905e+06	1.25796e+06	50101.3	89494.9	60412.7
PF3D7_1017500	621930	657845	730786	77881.6	60167.8	66655.1
PF3D7_0302800	288361	321124	290372	36987.5	86.5245	21639.7
PF3D7_1432800	866547	928066	964992	30379.5	20252.6	20089.2
PF3D7_1015200	511194	590583	586012	8096.88	5992.97	7649.76
PF3D7_0827800	205069	212361	227126	4628.36	4811.13	5215.69
PF3D7_0106900	51919.2	38565.8	44560	4929.68	5715.42	2965.09
PF3D7_1315300	4.02626e+06	4.50208e+06	4.12538e+06	272804	214577	268049
PF3D7_1310700	857025	353596	944714	18310.8	21310.2	21529.1
PF3D7_0312800	1.90236e+06	1.46638e+06	1.51559e+06	126577	213132	108359
PF3D7_1113400	1.0499e+07	1.02603e+07	1.07882e+07	749182	721201	681778
PF3D7_0816600	2.33463e+06	2.25426e+06	2.41906e+06	50215.9	14703.5	13306.2
PF3D7_0307100	7.57751e+06	8.56465e+06	8.2071e+06	840658	549769	550939
PF3D7_0909800	437229	437982	452430	25267.4	26252.7	4266.5
PF3D7_0217900	2.72831e+06	3.28552e+06	2.96501e+06	199868	210508	105842
PF3D7_0306400	7.80298e+06	8.19053e+06	7.73531e+06	444364	438937	455730
PF3D7_0520900	2.62465e+07	2.96285e+07	2.66848e+07	2.66837e+06	2.5373e+06	2.6304e+06
PF3D7_0929200	4.38335e+06	4.10993e+06	4.18109e+06	336809	360780	369578
PF3D7_1345700	2.01423e+06	1.74305e+06	2.00659e+06	61392.4	79453.2	269597
PF3D7_0609300	53213.2	52838.2	56018	5722.98	4159.33	5436.71
PF3D7_1214400	119092	156517	111324	11723.7	13719.8	12311.1
PF3D7_0207700	4.33893e+06	3.88381e+06	4.48278e+06	61323.7	132218	52273.2
PF3D7_1209300	47103.8	48280	44407.7	4666.66	55.9295	7569.02
PF3D7_0913200	4.25289e+06	4.38836e+06	4.55412e+06	476027	509722	378438
PF3D7_0532100	1.64103e+06	3.01742e+06	3.25537e+06	169755	243404	267162
PF3D7_1321600	457982	423172	530483	31316.9	52320.8	52009.1
PF3D7_1133400	1.00516e+07	9.34974e+06	9.10569e+06	815685	689074	886801
PF3D7_1116500	2.54457e+06	2.58735e+06	2.52389e+06	328224	242861	303500
PF3D7_0817700	1.8259e+06	2.22072e+06	2.22093e+06	156839	63491.1	112974
PF3D7_1122600	284508	208080	286686	25728.6	25299.7	20850.2
PF3D7_0820200	264852	249403	240251	4157.29	3002.61	5.01166
PF3D7_0303300	80682.6	91482.1	86222	9115.81	8892.97	8511.28
PF3D7_1242300	57458.6	111252	102381	12822.2	10954.1	6802.37
PF3D7_1434300	6.77153e+06	6.41374e+06	7.08381e+06	284320	202368	290545
PF3D7_1426100	2.54708e+06	2.25518e+06	2.74352e+06	187733	102438	84170.3
PF3D7_0527500	9.47686e+06	9.2806e+06	1.02491e+07	637704	644121	727610
PF3D7_1228600	2.69943e+07	3.05682e+07	2.87156e+07	2.77625e+06	2.46822e+06	2.48889e+06
PF3D7_1117300	5.45954e+06	5.41466e+06	5.48082e+06	686819	234412	413200
PF3D7_1130700	113169	95136.2	77832.4	3705.86	6401.52	16.6594
PF3D7_0719700	5.50967e+06	4.12795e+06	5.46317e+06	1.23486e+06	240706	208867
PF3D7_1116400	3.04972e+06	2.86478e+06	3.25602e+06	502579	359462	353692
PF3D7_0708800	1.73713e+07	1.90375e+07	1.83343e+07	1.64807e+06	1.51619e+06	1.55843e+06
PF3D7_1203700	7.45747e+06	7.52434e+06	7.65879e+06	659574	732342	897317
PF3D7_0624000	6.96286e+06	9.57006e+06	7.60738e+06	730921	881426	1.0163e+06
PF3D7_0320900	9.73018e+07	6.93442e+07	1.11898e+08	8.78933e+06	1.00495e+07	9.09956e+06
PF3D7_1023200	117110	124248	118787	12087.5	9832.2	12085.5
PF3D7_1318400	17039.5	21432.4	19605.3	35.2478	2174.28	3889.06
PF3D7_0501600	2.89506e+07	2.98709e+07	3.05387e+07	3.28023e+06	2.81238e+06	2.75982e+06
PF3D7_0315400	4.69628e+06	4.43698e+06	4.8356e+06	436725	411214	420065
PF3D7_0305600	1.17835e+06	1.27297e+06	949716	19343.3	91497.9	37844.2
PF3D7_0610800	2.6042e+06	2.9432e+06	2.69481e+06	67900.7	57056.4	90710.9
PF3D7_0814200	2.04688e+07	2.31257e+07	1.87122e+07	2.23874e+06	2.186e+06	1.83638e+06
PF3D7_1019600	993032	999220	959222	25716.7	24141.9	30133.9
PF3D7_1461400	538105	441926	460699	36909.4	30974.2	40.9198
PF3D7_1119700	107486	78361.9	110188	15571.1	6.48895	11351.5
PF3D7_1446600	5.41179e+06	4.85825e+06	5.19657e+06	3.14391e+06	535355	2.79554e+06
PF3D7_1033200	4.87476e+06	4.60074e+06	5.1674e+06	440836	377735	356621
PF3D7_1037500	1.08497e+06	992914	1.10335e+06	48990.4	82404.3	49363.6
PF3D7_0904400	1.62577e+06	1.76713e+06	1.36728e+06	140220	121829	179354
PF3D7_1120700	280823	256916	269784	22946.3	33992.5	27936.6
PF3D7_1232100	1.65962e+07	1.64588e+07	1.58896e+07	1.32653e+06	1.55489e+06	1.68877e+06
PF3D7_1349600	103380	31699.1	84935.7	3234.2	3284.47	3177.36
PF3D7_1334200	1.31301e+06	1.50234e+06	1.5828e+06	238083	245562	260236
PF3D7_0903700	2.6348e+07	2.80775e+07	2.80477e+07	1.59532e+06	3.1951e+06	1.6982e+06
PF3D7_1360200	2.94853e+06	3.12251e+06	3.05391e+06	633750	634637	244638
PF3D7_0914400	2.14171e+06	1.97273e+06	2.09928e+06	113177	59498	92201.9
PF3D7_1119000	4.15066e+06	3.96604e+06	4.13472e+06	502439	125144	425058
PF3D7_0703600	221302	225961	237617	19572.4	17598.4	21602.8
PF3D7_1149200	1.52933e+06	1.53617e+06	1.61621e+06	247588	88760.7	49259.3
PF3D7_1003600	3.82767e+06	3.61339e+06	3.7926e+06	286101	270025	262334
PF3D7_1471100	1.18694e+07	1.57033e+07	1.44088e+07	1.1897e+06	1.30598e+06	1.38644e+06
PF3D7_1437300	745655	777852	746989	42462.6	52867.7	63490.2
PF3D7_1341900	588149	520752	453970	52829.3	51976.8	45706.9
PF3D7_1105100	1.0321e+08	1.1243e+08	1.06026e+08	1.08617e+07	1.10672e+07	1.15888e+07
PF3D7_1027700	1.81602e+06	1.78198e+06	1.93042e+06	104062	95686.3	39246.9
PF3D7_1131100	1.73041e+06	1.85083e+06	1.88937e+06	162746	223495	162346
PF3D7_1029600	2.05049e+07	2.20951e+07	2.21355e+07	2.06194e+06	2.11343e+06	2.27789e+06
PF3D7_1252100	3.58994e+07	3.47874e+07	3.64586e+07	2.98317e+06	2.90227e+06	3.0108e+06
PF3D7_1346300	4.61968e+06	4.42053e+06	4.20419e+06	496698	528152	607376
PF3D7_1219900	509018	373020	457780	15228	16753.7	2.92625
PF3D7_1134000	2.36099e+07	1.98859e+07	2.37621e+07	9.46934e+06	1.01654e+07	9.18963e+06
PF3D7_0828800	2.66538e+06	2.60434e+06	2.62657e+06	68085.1	141495	125702
PF3D7_1314500	1.82655e+06	1.74565e+06	1.79866e+06	209915	143955	174963
PF3D7_0108800	178365	167201	154223	19735.9	31549.9	4.22386
PF3D7_1241200	148621	128435	154919	13447.3	6.49753	6108.74
PF3D7_0715900	747870	858266	711056	26742.8	48896.2	36131.6
PF3D7_1217900	1.12174e+06	973184	947763	85134.2	97263.5	96034
PF3D7_0704400	923432	870722	969242	36209	52607.8	50002.9
PF3D7_0907700	1.44054e+06	1.47216e+06	1.48358e+06	48377.9	81613.9	33255.8
PF3D7_1414400	2.12673e+06	2.18114e+06	2.14445e+06	167787	165242	177878
PF3D7_0517000	4.77706e+06	5.04684e+06	5.51187e+06	508887	579431	614734
PF3D7_0823200	4.32934e+06	4.62613e+06	4.56877e+06	549903	500795	545566
PF3D7_0811500	21612.9	28292	33574.2	3291.7	16584.6	2421.42
PF3D7_0301400	98980.4	75722.4	142828	25349.1	12.7819	15787.4
PF3D7_1010100	263922	280720	289895	7036.69	7199.13	5314.49
PF3D7_0203000	105903	113573	117181	12546.2	16.4929	13000.5
PF3D7_1037100	961799	874273	787151	32509.5	20278.4	20723.7
PF3D7_1411100	52167.1	48750.8	86734.4	16.9846	5442.46	12496.3
PF3D7_1138500	4.01515e+06	4.25231e+06	4.16198e+06	398546	391317	457088
PF3D7_0112000	278273	328546	260051	25525.4	23153.5	33479.7
PF3D7_1014100	1.25684e+06	1.32301e+06	1.09876e+06	30167.4	26976.5	8943.11
PF3D7_1015800	2.34795e+06	2.48493e+06	2.37115e+06	138817	216759	213200
PF3D7_1143200	2.14762e+06	2.29253e+06	2.14911e+06	183286	172784	122074
PF3D7_0815500	2.19003e+06	2.14079e+06	1.99527e+06	240808	85522.7	237548
PF3D7_0516200	1.37889e+06	1.41927e+06	1.38302e+06	163288	175336	151898
PF3D7_1225800	9.58088e+06	9.84635e+06	8.94312e+06	894139	910529	629819
PF3D7_0402000	1.3481e+06	1.35414e+06	1.2345e+06	166029	153555	96690.3
PF3D7_1432100	8.73804e+06	8.74231e+06	8.32369e+06	891766	825913	615179
PF3D7_1437700	729880	787282	506726	25.8153	36628.5	41750.7
PF3D7_0320700	2.35422e+06	2.86017e+06	2.62409e+06	480202	376975	386993
PF3D7_1226600	2.80945e+06	2.93431e+06	2.75109e+06	283491	274962	250507
PF3D7_0312500	1.09588e+06	1.14395e+06	974995	107637	53784.3	71268.5
PF3D7_1464700	6.35646e+06	6.55939e+06	6.41731e+06	619777	597875	538166
PF3D7_1338900	66744.7	70467.4	89637.3	6908.05	8044.6	11434.5
PF3D7_1223100	9.08325e+06	8.5929e+06	8.81164e+06	598247	522489	701002
PF3D7_1227600	997341	1.35376e+06	777877	97046	69206.7	10323.5
PF3D7_1406700	3.93426e+06	3.21008e+06	3.11359e+06	222159	271122	227059
PF3D7_0316800	4.90706e+06	4.87572e+06	4.14986e+06	461110	485039	495799
PF3D7_0414300	349430	357597	323962	40800.3	56140.4	21.0548
PF3D7_1324700	1.08475e+06	1.05835e+06	1.03087e+06	41289.6	20992.2	83501.9
PF3D7_0823800	1.27547e+07	1.30443e+07	1.28595e+07	1.53332e+06	1.41853e+06	1.22128e+06
PF3D7_1105800	1.01298e+07	8.75163e+06	9.8779e+06	677920	697661	651855
PF3D7_1322200	183701	297344	267915	5.47548	9588.28	7294.68
PF3D7_1029400	105353	86795.2	88615.2	12331.5	13190.7	7187.74
PF3D7_1307900	121604	136788	44811.6	7423.46	6553.82	5203.29
PF3D7_1352500	3.97999e+07	4.25924e+07	4.15735e+07	5.53813e+06	5.28823e+06	5.42193e+06
PF3D7_1237900	268940	284933	232712	32207.9	42793.4	7776.64
PF3D7_1147300	1.6493e+06	2.06245e+06	1.71837e+06	80696.2	77185.7	60982.6
PF3D7_0311600	151390	158659	167633	23.3826	13800.5	17910.1
PF3D7_1430700	179650	135589	153804	13583.8	15802.3	18182.2
PF3D7_0811200	8.19513e+06	8.86864e+06	9.43815e+06	824011	908768	713531
PF3D7_0727400	6.95132e+06	6.31871e+06	6.98407e+06	888558	816960	695802
PF3D7_0603300	1.19288e+06	1.18523e+06	1.46871e+06	9386.04	11019.7	10334.2
PF3D7_1304100	510922	519072	469863	52017.2	54311.6	47963.1
PF3D7_0220000	1.99102e+06	2.26365e+06	2.20388e+06	108264	217589	246020
PF3D7_1123500	6.53468e+06	6.62472e+06	6.4482e+06	421658	588213	745083
PF3D7_1455500	2.28622e+06	2.73383e+06	2.60988e+06	361791	316308	327001
PF3D7_1428300	2.50317e+06	2.52483e+06	2.85744e+06	357343	223564	318872
PF3D7_1351700	2.59029e+06	2.02907e+06	1.85053e+06	70736.3	155511	100428
PF3D7_1128000	157973	170148	142394	12189.8	22295.9	8124.57
PF3D7_0113900	597104	581210	683841	93395.1	68840.6	69100.6
PF3D7_0628200	765408	669962	734439	63535.4	43189.5	55181.2
PF3D7_0515700	6.62266e+06	5.70419e+06	6.30373e+06	657414	588945	733366
PF3D7_1018200	971830	1.05397e+06	1.05548e+06	67558.1	59607.2	61149.4
PF3D7_1234600	180700	49965.3	50603.4	4439.32	18039.5	3006.64
PF3D7_0210100	1.3907e+06	1.27758e+06	1.3729e+06	136980	161872	156478
PF3D7_0103900	1.85325e+06	2.25939e+06	2.37224e+06	201510	204665	184601
PF3D7_1347500	9.15452e+06	1.01284e+07	9.87648e+06	1.14552e+06	1.06424e+06	1.23409e+06
PF3D7_1339700	329322	414911	432902	14257.4	21382	17341.8
PF3D7_0530200	2.13926e+06	2.51955e+06	1.96007e+06	7300.2	12577.4	8119.99
PF3D7_1361800	2.38634e+07	2.44603e+07	2.44882e+07	1.86092e+06	2.41035e+06	2.1716e+06
PF3D7_0903100	299394	216665	278643	36912.8	39866.9	21616.7
PF3D7_0204200	2.78609e+06	2.59962e+06	2.3305e+06	209240	212473	193397
PF3D7_1113700	1.17652e+06	1.04395e+06	1.17532e+06	50672.9	47808.5	50199.8
PF3D7_1345100	1.62022e+06	1406804	1.32202e+06	151019	191875	181148
PF3D7_1127000	5.28085e+06	5.29658e+06	5.34097e+06	472781	504551	442889
PF3D7_1002400	205985	170362	175486	32.5961	20804.7	22426.1
PF3D7_1216200	1.10482e+06	1.38039e+06	1.19002e+06	81594.7	173633	97622.9
PF3D7_0210000	3157846	3.34055e+06	3.38683e+06	392542	404400	416516
PF3D7_1311900	1.04752e+07	9.8395e+06	9.99876e+06	864716	1.06676e+06	969260
PF3D7_0704300	1.98329e+06	1.79497e+06	2.02498e+06	139773	259638	153749
PF3D7_0822600	3.4195e+06	3.40812e+06	3.3362e+06	444840	400843	308211
PF3D7_1212100	155133	179050	172507	18874.4	23029.1	21309.5
PF3D7_0829200	139123	129594	171801	17407.4	33928.9	20053.1
PF3D7_0608310	4.86843e+06	4.62844e+06	4.73165e+06	437943	520458	539388
PF3D7_1338200	8.00899e+06	9.06963e+06	8.4205e+06	988179	522629	632958
PF3D7_0906100	60937.9	54106	36106.5	51.8135	16488.2	4484.73
PF3D7_1333000	1.07438e+06	1.12144e+06	1.10161e+06	78250.3	56821.8	72676
PF3D7_0315100	1.41656e+06	1.6679e+06	1.50351e+06	203965	161689	177794
PF3D7_0624600	4.32917e+06	4.56753e+06	4.65916e+06	437181	383227	444580
PF3D7_0908000	1.8924e+06	1.91626e+06	2.25774e+06	292408	255466	244125
PF3D7_0309600	8.65489e+06	8.97588e+06	9.73821e+06	1.05312e+06	1.4578e+06	1.1109e+06
PF3D7_1358700	3.10305e+06	2.9508e+06	3.19204e+06	300708	332741	399683
PF3D7_0813400	4.9773e+06	5.11123e+06	5.06595e+06	705209	541959	780954
PF3D7_0532300	4.93506e+06	4.6421e+06	3.87491e+06	422228	516910	542630
PF3D7_1409400	4.01593e+06	4.54826e+06	4.18146e+06	434627	564088	503812
PF3D7_0935800	1.23512e+07	1.27663e+07	1.29958e+07	854910	873950	652825
PF3D7_0614300	418181	1.05799e+06	1.0378e+06	23647.8	25675.4	22640.7
PF3D7_0933200	212509	238946	251394	30376.6	29668.8	31446
PF3D7_1420400	2.86179e+06	2.7367e+06	3.29431e+06	72561.5	38785.2	56014.7
PF3D7_1006800	4.2301e+06	4.0574e+06	4.31826e+06	577418	546328	687715
PF3D7_1250700	443420	337818	368152	48192.7	21.3157	78960.8
PF3D7_1309100	2.3021e+06	1.94832e+06	2.20143e+06	291833	266832	247145
PF3D7_0303200	109940	84844	64445.6	12749.2	10737.7	9895.07
PF3D7_1126900	370624	368898	424097	34912.7	63266.7	53869.4
PF3D7_0613800	6.61985e+06	7.3845e+06	6.03275e+06	248965	233790	238609
PF3D7_1230700	2.24386e+06	2.27696e+06	1.93437e+06	211365	222152	142287
PF3D7_1438100	4.27623e+06	4.47119e+06	4.54044e+06	478134	441527	453220
PF3D7_1312700	1.35443e+06	1.58108e+06	1.66929e+06	63066.6	69.319	47057.6
PF3D7_1435600	120840	118507	446152	3044.75	3236.81	3841.97
PF3D7_1323500	1.42185e+06	1.49486e+06	1.57596e+06	161736	101992	133341
PF3D7_0931800	9.02023e+06	8.00819e+06	7.9597e+06	390159	487850	580237
PF3D7_1015600	1.57827e+07	1.55517e+07	1.44098e+07	1.14518e+06	1.45552e+06	1.51624e+06
PF3D7_1351200	86096.9	81196.5	125440	11172.6	12363.3	10786.6
PF3D7_0413500	1.14986e+06	1.10483e+06	1.24474e+06	112953	127399	109841
PF3D7_0522600	1.52174e+06	1.27335e+06	1.38162e+06	103121	63278.7	73097.1
PF3D7_0406100	1.0646e+07	1.05763e+07	1.07592e+07	1.11073e+06	1.17622e+06	1.28143e+06
PF3D7_1353800	1.03504e+06	1.45984e+06	1.25238e+06	85581.5	37009.5	66370.3
PF3D7_0513800	3264260	3.74785e+06	3.53752e+06	294465	264520	247346
PF3D7_1127600	771352	859589	762067	36.3599	95464.1	51514
PF3D7_0904800	2.97788e+06	2.59564e+06	3.04138e+06	300957	215028	271738
PF3D7_1130200	1.10433e+07	1.01403e+07	9.75969e+06	1.24667e+06	1.31385e+06	1.15762e+06
PF3D7_0216600	163448	139157	202212	24449.5	8208.56	11169.2
PF3D7_1123400	251567	248752	291811	10588.7	22300.5	33115.9
PF3D7_0211800	4.98966e+06	5.23123e+06	5.10266e+06	399916	422108	373419
PF3D7_1118200	1.0223e+07	9.79786e+06	9.75746e+06	1.02977e+06	944849	1.21157e+06
PF3D7_1441200	3.97097e+06	3603231	3.85026e+06	379197	359258	503866
PF3D7_0316700	4.76318e+06	5.76553e+06	4.57744e+06	204197	163128	292763
PF3D7_1367500	769548	768444	679453	14482.1	21328.3	16887.7
PF3D7_1302800	5.26097e+06	5.54682e+06	6.26705e+06	687098	874138	647382
PF3D7_1014900	1.01762e+07	1.17788e+07	1.19581e+07	1.03611e+07	1.27279e+07	1.08321e+07
PF3D7_0423500	6.66898e+06	6.99856e+06	7.08006e+06	470297	379926	363520
PF3D7_1323400	1.44481e+06	1.15125e+06	1.39781e+06	94772.7	111191	175227
PF3D7_0710200	3.66587e+06	4.07726e+06	3.90065e+06	140510	287438	230000
PF3D7_0813200	2.77737e+06	2.89991e+06	2.41344e+06	273641	347743	311765
PF3D7_0500800	1.86629e+07	1.89258e+07	1.87318e+07	1.73564e+06	2.20767e+06	1.71436e+06
PF3D7_1401800	834141	868233	843575	102621	89555.3	9075.67
PF3D7_0926700	1.04925e+06	1.0888e+06	835536	13421.4	46948.2	81309.9
PF3D7_1114100	372785	408061	489474	39891.2	13147.9	49.9031
PF3D7_1304900	425240	483507	390349	83730.9	69776.8	50382
PF3D7_1334500	596216	382979	485253	31659.5	45488.1	64289.9
PF3D7_1129000	1.44355e+07	1.45958e+07	1.50566e+07	1.54634e+06	1.83385e+06	1.83263e+06
PF3D7_1441400	5.1219e+06	5.37627e+06	5.68117e+06	720880	480314	514510
PF3D7_1474600	738911	810620	710839	83098.4	106865	134026
PF3D7_0727800	609114	647255	654297	108979	26498.2	30778
PF3D7_0207800	1.44847e+06	1.91797e+06	1.42343e+06	120227	105237	120833
PF3D7_1436300	1.35234e+07	1.40521e+07	1.31244e+07	1.43908e+06	1.38698e+06	1.48337e+06
PF3D7_0808400	201938	223999	279437	36989.8	30399.2	31589.5
PF3D7_1139900	1.99669e+06	1.90961e+06	2.07522e+06	215165	254109	168689
PF3D7_1320000	6.50097e+06	6.02338e+06	6.41038e+06	470544	769840	485642
PF3D7_1356100	266911	333029	337934	9915.44	95.4529	22783.1
PF3D7_0819600	1.82452e+06	1.4573e+06	1.77806e+06	238887	205350	220774
PF3D7_0628100	64202.8	80113.8	81588.7	4549.45	2274.23	3547.32
PF3D7_0609100	129181	96656.5	105861	12067.2	15466.1	14194.7
PF3D7_1202200	1.41031e+06	1.21438e+06	1.56876e+06	16020	29174.4	42988.8
PF3D7_1110500	945511	967235	975910	109848	124468	91608.7
PF3D7_0919900	788917	756220	595459	29662.7	39598.6	35872.4
PF3D7_0523100	1.16627e+06	951874	923583	60316.3	34618.1	62130.6
PF3D7_1344800	9.92104e+06	1.04467e+07	9.39191e+06	1.1377e+06	1.24937e+06	1.22577e+06
PF3D7_1458400	399212	336096	331239	76141.9	72469.4	152446
PF3D7_0909600	1.82825e+06	1.47048e+06	1.46815e+06	643715	465780	595940
PF3D7_1103100	7.18301e+06	7.9927e+06	7.40857e+06	792247	1.00586e+06	695145
PF3D7_1455900	162462	122677	110779	22202.9	22.4517	22085.7
PF3D7_1134800	464791	565525	413911	114855	96170.4	39760.1
PF3D7_0106800	944104	1.14005e+06	1.09217e+06	114137	31349.5	47458.7
PF3D7_1025300	927198	928641	919702	9329.49	7311.68	10725.1
PF3D7_1138000	1.73846e+06	1.53116e+06	1.91301e+06	228576	172401	227560
PF3D7_1109900	218952	179795	146332	30096.4	2.41355	22064.5
PF3D7_1422700	126866	198439	213369	16591.4	13814.9	17199.7
PF3D7_1306900	237997	319657	205868	30192.5	43362.7	41496.7
PF3D7_1336800	1.01836e+06	1.0626e+06	934809	60998.8	147864	47761.3
PF3D7_1434600	281923	285086	327264	14882.2	9543.18	16635.2
PF3D7_0815800	791568	933835	841747	46289.6	65839.1	72464.6
PF3D7_0207400	901886	1.01621e+06	868407	102013	63466.8	93605.9
PF3D7_0823900	1.74286e+06	1.62995e+06	1.84127e+06	91940.6	85068	103132
PF3D7_1030000	162718	205720	165202	39047.4	19412.9	22617.8
PF3D7_1033700	937955	854703	904850	44178	49607.4	49445.4
PF3D7_1433300	107243	258896	340379	4630.47	4699.04	2287.87
PF3D7_1221200	156439	142281	137485	20388.3	22477	18925.7
PF3D7_1004000	4.06941e+06	3.66128e+06	3.96789e+06	615919	685442	628755
PF3D7_0512600	2.34631e+06	2.39859e+06	2.24531e+06	159496	163207	70854.2
PF3D7_1342000	2.04923e+06	3.49359e+06	3.36386e+06	231338	314604	394981
PF3D7_1136300	1.89994e+06	1.97047e+06	1.98083e+06	278559	130802	267858
PF3D7_1136800	537680	795340	717610	30074.1	68789.8	61020.1
PF3D7_0920500	21406.6	35390.5	32432.2	5401.21	4911.13	4129.05
PF3D7_1355500	579383	593174	536937	33392.2	10.3553	26760.3
PF3D7_0711500	2.83232e+06	2.85401e+06	3.08667e+06	384408	311809	351597
PF3D7_0529000	1.1911e+06	1.24701e+06	1.2062e+06	91266.5	83179.1	88193.4
PF3D7_0704800	141327	40487.1	137083	5177.3	6302.02	8203.52
PF3D7_1420700	3.10732e+07	3.34937e+07	3.13281e+07	3.78146e+06	3.78933e+06	4.22352e+06
PF3D7_1143100	630822	455270	579691	27129.2	39227.3	57016.4
PF3D7_0504800	138982	236430	236545	21206.5	19777.1	17860.2
PF3D7_0605100	5.95967e+06	5.56605e+06	5.77182e+06	570647	633781	563102
PF3D7_0104800	599222	724010	605466	79236.5	82228.3	85468.3
PF3D7_0205500	270742	345878	329828	38581.2	33930.9	47777.5
PF3D7_0934500	1.96228e+06	2.10509e+06	1.94725e+06	144508	122951	165773
PF3D7_1145400	9.40606e+06	1.00492e+07	9.41833e+06	1.12743e+06	1.0956e+06	1.14566e+06
PF3D7_1203200	138581	138295	119885	19781.8	25917.1	3.57806
PF3D7_0525800	6.31544e+06	5.94521e+06	6.73614e+06	729668	704557	725852
PF3D7_1453700	6.28438e+06	6.06667e+06	6.56716e+06	333860	257062	220038
PF3D7_1226900	5.86207e+06	5.67345e+06	5.67568e+06	772372	799709	525445
PF3D7_0607600	433779	501764	523361	57514	79489.9	40163.6
PF3D7_1030500	1.46753e+06	1.3309e+06	1.62426e+06	181731	222931	258029
PF3D7_0810600	1.67887e+06	1.72213e+06	1.91727e+06	174915	128958	181835
PF3D7_1238800	9.99441e+06	1.02992e+07	1.03745e+07	1.11245e+06	1.14229e+06	1.50719e+06
PF3D7_1303200	1.3576e+06	1.46806e+06	1.32761e+06	104001	91532.3	76703.9
PF3D7_0619400	4.84775e+07	4.94452e+07	4.83805e+07	6.3035e+06	6.773e+06	7.01575e+06
PF3D7_1306200	6.15482e+06	6.38465e+06	6.25342e+06	704633	642975	574354
PF3D7_0627300	252342	426113	295568	37581.9	15259.5	33372.7
PF3D7_1207000	1.22347e+06	1.24012e+06	1.12864e+06	126979	47786.7	87506.1
PF3D7_0513100	414595	463678	430602	25702	107438	29364.5
PF3D7_0618000	5.85168e+06	5.83515e+06	5.39789e+06	562433	590875	1.03956e+06
PF3D7_1417700	265265	348655	267893	42122.5	39214.6	6224.54
PF3D7_1323700	1.68584e+06	1.47758e+06	1.43753e+06	169757	182277	98066.7
PF3D7_0213700	413131	434377	440159	52.3282	62922.1	63485.2
PF3D7_1251100	95126.1	131432	174833	33438.4	18919.9	20036.4
PF3D7_1030200	83297.8	92139	88493.6	15390.9	13281.2	11690.6
PF3D7_1422500	469813	479685	625470	88095	53.4028	52355.5
PF3D7_1246200	8.48701e+07	8.92051e+07	9.50199e+07	1.06602e+07	1.06205e+07	1.00044e+07
PF3D7_1238100	1.76266e+06	2.1825e+06	1.92197e+06	150905	134856	135796
PF3D7_1117100	2.24617e+06	2.39987e+06	2.44859e+06	226900	254156	197143
PF3D7_1242800	4.5427e+06	4.2975e+06	5.11753e+06	437107	556430	268778
PF3D7_0617000	2.06184e+06	1.91938e+06	1.75099e+06	243580	257996	247602
PF3D7_1327800	716397	892007	711209	16292.4	125637	12429.2
PF3D7_1313900	128450	605831	129234	67035.3	70808.8	57280.2
PF3D7_1466900	559371	626998	725399	31223.8	25269.8	3776.54
PF3D7_0821000	5.12689e+06	5.69983e+06	5.20172e+06	843323	720766	777857
PF3D7_0818900	5.98718e+08	6.05196e+08	5.90404e+08	8.92969e+07	8.73087e+07	9.31082e+07
PF3D7_1124600	3.365e+06	2.78513e+06	3.12246e+06	389845	412202	412259
PF3D7_0108700	1.17893e+07	1.18522e+07	1.18773e+07	931218	956024	1.0623e+06
PF3D7_0503800	642428	426936	363864	7.62135	62544.2	94102
PF3D7_1021900	4.57114e+06	4.54039e+06	5.15291e+06	481262	694946	576626
PF3D7_0805700	1.36467e+06	1.43258e+06	1.41347e+06	81304.5	29963	48324.7
PF3D7_1353700	248183	272951	278439	15811.5	14546	10832.7
PF3D7_1231100	6.74669e+06	7.64906e+06	7.0774e+06	750865	829205	787405
PF3D7_0526900	1.259e+06	1.26895e+06	1.29918e+06	191686	237247	178875
PF3D7_0813300	1.08714e+06	1.29556e+06	1.1014e+06	133692	228424	171661
PF3D7_0926400	2.26668e+06	2.40314e+06	2.46226e+06	261100	159131	177565
PF3D7_0618900	40038.6	38964.2	37584.2	6042.6	7525.57	4054.39
PF3D7_0715600	111670	121497	101983	5516.02	15460.1	16555.3
PF3D7_1333800	263857	210687	286190	16563.2	14972.8	12489.5
PF3D7_1020900	9.19596e+06	9.30714e+06	9.44897e+06	1.40146e+06	1.26385e+06	1.32456e+06
PF3D7_1326800	137724	185844	131189	9357.96	10977.5	15572.8
PF3D7_0508300	2.35182e+06	2.39958e+06	2.30624e+06	279982	312890	367908
PF3D7_0610400	2.17843e+06	3.53001e+06	4.16767e+06	442145	429192	755578
PF3D7_0822900	2.97526e+06	3.03175e+06	2.94863e+06	409351	274425	466554
PF3D7_1012500	563464	578247	653992	60439.3	39933.9	24361
PF3D7_1003800	1.51471e+06	1.46395e+06	1.44573e+06	80484.4	50712.4	76664.1
PF3D7_1460700	1.57334e+06	1.38688e+06	1.4199e+06	243949	225029	216215
PF3D7_1205600	1.70116e+06	1.45821e+06	1.76463e+06	60063.8	112421	89894.4
PF3D7_0616200	676083	740335	712012	81143.9	70852.9	73244.4
PF3D7_1402800	40131.9	39287.2	38923.5	6706.48	5658.1	5900.98
PF3D7_1019700	336538	270856	249715	4.98049	32219	38208.6
PF3D7_0710600	567954	601400	736546	87405.4	97766.7	92925
PF3D7_0517300	402615	308084	489489	62693.9	57310.7	55197.5
PF3D7_1008100	353432	306874	294249	4.84396	19749.3	31319.3
PF3D7_0612200	1.1206e+06	1.19582e+06	1.2317e+06	64791.1	29639.6	157355
PF3D7_1448400	494143	418299	395033	35765.2	35312.2	51136.5
PF3D7_1448300	188403	144211	145197	18292.8	14424.8	14822.6
PF3D7_1115200	153427	199280	193672	28672.9	30653.6	30181.6
PF3D7_0704100	568563	560661	565202	31966.3	16991.3	51254.9
PF3D7_1341200	3.02021e+06	3.12313e+06	3.04619e+06	418774	622513	509519
PF3D7_1132800	1.86241e+07	1.62768e+07	1.69986e+07	2.4168e+06	2.22568e+06	2.44692e+06
PF3D7_0811000	329002	350166	283843	33466.3	38390.1	35407.2
PF3D7_1440400	86150.7	101259	89534.1	13814.4	11157.4	15141.5
PF3D7_1236100	5.05031e+06	3.89018e+06	5.39804e+06	509157	687513	820416
PF3D7_0904000	861693	849906	912830	112549	166912	133744
PF3D7_0907600	75007.4	51115.7	93969.9	13.7106	10305.7	5508.74
PF3D7_1107800	5.65203e+06	5.81768e+06	6.0651e+06	655966	673464	655080
PF3D7_1464600	3.88297e+06	4.07283e+06	3.31064e+06	293306	276096	201476
PF3D7_1340900	1.45471e+06	1.44785e+06	1.15037e+06	146536	207654	293132
PF3D7_1247400	2.08944e+06	2.13312e+06	2.04559e+06	419653	428775	389881
PF3D7_1366800	673449	556486	703123	106445	104926	73330.1
PF3D7_0611400	2.27882e+06	1.93339e+06	2.075e+06	372538	322258	255301
PF3D7_0813900	4.76291e+06	4.12558e+06	4.48558e+06	737416	466504	702132
PF3D7_1026800	8.71658e+06	1.0015e+07	1.01129e+07	1.14456e+06	855189	1.30369e+06
PF3D7_0629900	57592	99397.5	101174	17268.1	13728	15847.8
PF3D7_1416100	5.54112e+06	6.06594e+06	5.36099e+06	542916	507404	513889
PF3D7_0922500	4.89759e+07	4.91767e+07	4.7492e+07	8.01386e+06	7.90178e+06	7.58235e+06
PF3D7_1013300	4.00702e+06	3.48326e+06	3.44519e+06	548070	508914	504975
PF3D7_0916500	334720	353288	340558	18667.7	51775.3	48920.2
PF3D7_1105600	7.33405e+06	6.96814e+06	7.42218e+06	916327	1.24215e+06	901688
PF3D7_1419800	1.06663e+06	1.16701e+06	1.23008e+06	29552.6	36685.5	14271.6
PF3D7_1424400	5.64487e+06	5.81175e+06	5.58525e+06	1.34181e+06	1.39153e+06	1.18527e+06
PF3D7_0917000	51684.5	54774.8	61777.8	7730.99	9702.47	8211.97
PF3D7_0729100	434146	417656	389354	82413.2	71490.4	52699.2
PF3D7_1209500	42138.1	41666.9	40607.1	6824.55	7437.36	4589.22
PF3D7_1008700	3.51709e+07	3.73783e+07	3.5899e+07	4.12783e+06	4.53311e+06	3.79428e+06
PF3D7_1444300	5.72723e+06	5.23548e+06	5.85258e+06	757852	769676	868095
PF3D7_0217800	2.0558e+06	2.01516e+06	1.9536e+06	328493	249877	366989
PF3D7_1034000	345987	263635	269729	45434	12748.5	9829.62
PF3D7_0318100	424032	394982	367329	202.826	58797.2	34650.3
PF3D7_1126000	3.2691e+06	3.29859e+06	3.19567e+06	518133	509617	461577
PF3D7_1421200	2.31292e+06	2.55793e+06	2.50075e+06	527003	459422	445853
PF3D7_1367700	251027	261869	258962	36713.1	33919.4	44938
PF3D7_1205800	991771	1.19333e+06	908372	57856.3	85845.5	59897.8
PF3D7_1113100	101897	58362.8	97818.8	15668.5	8051.37	7568.41
PF3D7_1021800	995608	984141	1.23552e+06	82830.2	1490.5	6493.03
PF3D7_1249100	1.33441e+06	1.41373e+06	1.37151e+06	86133.2	151840	135874
PF3D7_1208100	50763.6	79613.9	47250.7	8811.11	9606.62	7714.24
PF3D7_0323700	147421	154507	181173	30617.9	25165	54.306
PF3D7_0306800	7.75476e+06	8.13782e+06	7.0713e+06	1.60871e+06	903174	626172
PF3D7_0306900	3.19586e+06	3.70482e+06	3.27912e+06	535742	634040	521615
PF3D7_1445600	366747	280695	359397	22759.5	29210.1	25149.6
PF3D7_0512200	126242	117983	105711	13070.4	5210.26	6244.37
PF3D7_1424100	1.01465e+07	1.06189e+07	1.0731e+07	1.48209e+06	1.49032e+06	1.78316e+06
PF3D7_1213800	2.06646e+06	2.04082e+06	2.05396e+06	354763	259480	268031
PF3D7_0911800	443927	437305	456645	43551.9	16061.6	48561.9
PF3D7_0826700	1.32103e+07	1.30335e+07	1.39397e+07	1.95207e+06	2.73252e+06	1.97458e+06
PF3D7_0613900	1.41854e+06	1.28507e+06	1.49925e+06	75839.9	144229	80447.1
PF3D7_0810500	171501	226245	172028	6.65976	37495.8	24006.5
PF3D7_0318900	2.19184e+06	2.61938e+06	2.27639e+06	163573	164838	129583
PF3D7_1331300	47736.6	46142.9	40796.7	4.01029	7664.78	10919.2
PF3D7_1321100	137102	110436	132798	7166.19	8079.39	6979.57
PF3D7_0309500	1.46601e+06	1.61212e+06	1.69994e+06	214994	238890	191751
PF3D7_0517400	8.25335e+06	9.69486e+06	8.5651e+06	1.10623e+06	1.26044e+06	1.02497e+06
PF3D7_0814000	1.57399e+06	1.53294e+06	1.48476e+06	280579	246535	285923
PF3D7_1421900	1.91895e+06	2.01703e+06	1.91301e+06	308271	264039	292791
PF3D7_1439000	1.04771e+06	1.58412e+06	1.11889e+06	168209	144478	161346
PF3D7_0935000	580275	539420	557170	63661.3	73666.5	73965.7
PF3D7_1128100	409271	435860	464240	79632.6	83092.3	73334.9
PF3D7_0903900	736292	859552	683323	85747.6	244693	82511.4
PF3D7_1461900	1.30623e+06	1.40598e+06	1.26512e+06	183175	178133	113828
PF3D7_0807800	2.23985e+06	1.90725e+06	1.47065e+06	225758	110474	185059
PF3D7_1123900	1.86494e+06	1.75546e+06	1.72019e+06	297107	270335	284107
PF3D7_1357000	1.12448e+08	1.15037e+08	1.21466e+08	1.76796e+07	1.59803e+07	1.68912e+07
PF3D7_0413700	329657	377202	339887	33731.4	50513.6	43727.1
PF3D7_0709700	971752	983941	863793	71139.7	48411.7	73811.9
PF3D7_1215400	1.0864e+06	1.17153e+06	1.04916e+06	169008	165717	146438
PF3D7_1018300	379515	514837	422610	8728.81	9577.62	6757.66
PF3D7_1238600	1.95877e+06	1.40527e+06	1.93097e+06	260965	171447	293126
PF3D7_1248700	1.92455e+06	1.90292e+06	2.01942e+06	270872	266392	218188
PF3D7_0506000	126281	107057	143318	22219.1	15620.4	24467.8
PF3D7_1409600	1.30866e+06	1.4231e+06	1.25278e+06	95314.4	72015	93582.6
PF3D7_1126200	9.65396e+06	1.10013e+07	9.81677e+06	1.85071e+06	1.62443e+06	1.36818e+06
PF3D7_0503300	650802	457005	626616	47366.6	35173.1	135207
PF3D7_1458300	406406	421161	362778	32422.9	13017.1	15524.6
PF3D7_0912400	2.45008e+06	2.66958e+06	2.83644e+06	411812	393564	398598
PF3D7_0415000	1.17372e+06	1.33321e+06	1.51025e+06	76216.2	92655.7	96191.6
PF3D7_1413900	1.47279e+06	1.60225e+06	1.53434e+06	164235	301553	289035
PF3D7_1142600	1.79702e+06	1.67909e+06	1.5758e+06	306685	301417	270355
PF3D7_1452700	22943.4	21753.6	23329.3	3983.41	3477.21	5194.03
PF3D7_1138600	37044.1	16219.5	21425.6	4595.36	2779	6068.71
PF3D7_0919600	41733	51345.5	41748.4	6092.73	10097.7	7178.01
PF3D7_0501000	2.14472e+06	2.1378e+06	2.07432e+06	341176	239110	251979
PF3D7_0807300	4.90486e+06	4.66207e+06	4.76445e+06	712630	825423	602093
PF3D7_1459600	1.10538e+06	960420	1.18922e+06	86867.4	110067	218067
PF3D7_0524000	2.11485e+07	2.07654e+07	2.16454e+07	3.91331e+06	4.2938e+06	3.9383e+06
PF3D7_1330400	3.24759e+06	3.53758e+06	3.52165e+06	570670	610708	533423
PF3D7_1125400	62766.1	72049	69091.9	6432.98	12508.4	10594.5
PF3D7_0212500	2.77464e+06	2.69461e+06	3.24101e+06	282045	333191	256829
PF3D7_0708400	1.69176e+08	1.73976e+08	1.66104e+08	2.82383e+07	3.0118e+07	3.04222e+07
PF3D7_0723800	2.71601e+06	2.90812e+06	2.75277e+06	436935	381798	507180
PF3D7_0106200	86488.2	89849.7	86380.8	17833.3	15569.6	14107.9
PF3D7_0614500	747847	645640	659798	147854	111901	92808.7
PF3D7_0931000	17365.2	17190.6	16669.6	3054.17	224.178	3838.78
PF3D7_0621200	1.31936e+07	1.31429e+07	1.21471e+07	2.64009e+06	2.4158e+06	2.175e+06
PF3D7_0208100	27826.7	24707.5	29532.6	5473.97	4288.11	15.9309
PF3D7_1426200	779849	921604	872892	108696	131309	118587
PF3D7_1105300	2.76852e+06	2.89202e+06	3.10316e+06	314889	274143	354731
PF3D7_0406000	28035.1	41649.1	65483.1	3201.02	6384.54	10618
PF3D7_0922700	23822.5	16807.9	30194.7	4216.52	4150.33	37.5917
PF3D7_0803200	3.38248e+06	3.40898e+06	3.64866e+06	348487	216090	242220
PF3D7_0915400	1.91292e+07	2.01681e+07	1.91492e+07	3.51921e+06	2.95376e+06	3.07742e+06
PF3D7_1239800	3.18032e+06	3.355e+06	1.52003e+06	94023.4	101803	164231
PF3D7_1410600	2.93e+06	3.23243e+06	2.80925e+06	437268	619987	802244
PF3D7_1107400	885707	882692	886070	189989	196827	208249
PF3D7_1470600	48313.5	50688.6	64897.5	2002.76	73.3441	1918.66
PF3D7_0603100	1.15176e+06	1.22473e+06	1.21771e+06	14283.9	168705	124508
PF3D7_1012600	2.75505e+06	2.88787e+06	2.32325e+06	207465	414448	342464
PF3D7_1312900	4.41913e+06	4.17705e+06	4.81332e+06	621344	760010	743791
PF3D7_0617200	2.91657e+06	3.58564e+06	3.41806e+06	616262	601928	548166
PF3D7_1209400	220399	305907	256222	47799	35641.2	58766.7
PF3D7_0424600	1.06965e+07	1.09883e+07	1.07748e+07	1.8337e+06	2.12541e+06	2.15805e+06
PF3D7_1319400	549644	493705	558039	5978.28	3511.62	4529.91
PF3D7_1304200	99896.3	91047.3	81745.8	46507.2	15.6789	14466.2
PF3D7_0102900	2.64459e+06	2532055	2.565e+06	339544	247118	224870
PF3D7_0719600	4.55707e+06	4.5918e+06	4.9959e+06	574351	602762	524595
PF3D7_1440200	81442.9	87201.7	83902.8	15211.5	12708.9	8028.08
PF3D7_1006200	1.23397e+06	1.54531e+06	1.67545e+06	130201	20004	44838.2
PF3D7_1318800	8.66222e+06	8.97999e+06	8.92522e+06	1.42963e+06	1.39734e+06	1.34364e+06
PF3D7_1325100	7.40642e+06	6.95511e+06	7.10376e+06	1.21323e+06	1.07855e+06	1.13833e+06
PF3D7_0620400	200847	207982	233574	12570	16047.6	32694.8
PF3D7_1223200	92067.1	117339	107285	19369.6	16094.2	19170.6
PF3D7_1410200	334856	207481	340805	14064.8	19944	28.9193
PF3D7_1321500	276946	260279	355752	55219.2	45650.3	56324.6
PF3D7_1459000	1.8994e+06	2.10351e+06	2.02763e+06	182864	206946	186892
PF3D7_0707400	1.07938e+06	1.45681e+06	1.29051e+06	191612	177821	247376
PF3D7_0320100	487864	444017	540584	107323	75211.7	48977.8
PF3D7_0217500	4.94292e+06	5.77947e+06	5.46038e+06	711404	869168	1.21098e+06
PF3D7_0820500	387115	334868	410887	17216	19732.1	23022
PF3D7_0601900	99775.4	62783	107458	18515.3	9.59889	19378.8
PF3D7_0307200	4.63899e+06	4.51241e+06	4.55585e+06	572512	591545	623805
PF3D7_0936000	346316	397342	327621	62711.9	94432.3	59133
PF3D7_1372400	315134	335361	394536	16532.5	9589.73	11870.8
PF3D7_1019400	2.63195e+06	2.20373e+06	3.20606e+06	338215	282871	193215
PF3D7_0307700	1.20444e+06	1.15854e+06	1.36151e+06	428260	367873	333140
PF3D7_1437000	724254	775087	1.00621e+06	120843	177019	122124
PF3D7_1236000	260866	218898	183585	6834.75	34236.5	10070.6
PF3D7_0525100	9.68882e+06	9.93507e+06	1.03625e+07	1.77908e+06	1.59424e+06	1.57677e+06
PF3D7_1113300	323493	337662	385733	55527.2	41579.5	54758.5
PF3D7_0415900	1.79916e+06	1.37617e+06	1.41923e+06	310805	313426	261320
PF3D7_0721600	4.21712e+06	4.10979e+06	4.13084e+06	750307	761975	735025
PF3D7_1340700	892025	858237	986404	12714.7	79726.1	75.57
PF3D7_1201000	1.44427e+06	1.10636e+06	1.63806e+06	301874	302101	274062
PF3D7_0716800	2.3355e+06	2.24952e+06	2.2068e+06	482489	420434	438809
PF3D7_1211900	9.59456e+06	9.26024e+06	1.03999e+07	1.67247e+06	1.34005e+06	1.70338e+06
PF3D7_1033900	1.6061e+06	1.56778e+06	1.6029e+06	308718	229960	267112
PF3D7_0312300	1365225	1.3198e+06	1.32185e+06	189413	191853	207840
PF3D7_1403700	102814	105132	106145	19530.2	19349.9	17201.5
PF3D7_0106100	2.33697e+06	1.95453e+06	2.22654e+06	745728	574911	649390
PF3D7_0214100	4.15144e+06	4.24042e+06	4.35616e+06	656926	484472	688091
PF3D7_1229500	5.24138e+06	5.20925e+06	4.82351e+06	1.09792e+06	616343	864391
PF3D7_0925900	2.96497e+06	2.85712e+06	3.49783e+06	452672	339993	173803
PF3D7_1407800	1.30641e+07	1.28051e+07	1.22431e+07	1.43862e+06	1.5647e+06	1.48303e+06
PF3D7_1234300	95534.5	104872	122640	15802.5	31395	22893.7
PF3D7_1471400	1.66254e+06	1.7219e+06	1.61555e+06	371412	440936	342944
PF3D7_1317800	444172	445537	387444	31959	59943.6	41200.6
PF3D7_1037300	1.05762e+07	1.0697e+07	1.05577e+07	1.70337e+06	2.33823e+06	2.28226e+06
PF3D7_0921000	98966.6	75983.9	99925	26.326	26349.9	18782.4
PF3D7_0303100	150273	90498.1	124467	26241.9	28953.8	2680.23
PF3D7_1129900	2.02592e+06	2.09496e+06	2.02132e+06	371859	315962	577783
PF3D7_0603800	111106	128530	145325	30828.4	24187.1	78.6983
PF3D7_1130100	196845	203971	174378	37642.5	37981.5	44358.3
PF3D7_1360900	3.91058e+06	3.64647e+06	3.84248e+06	578810	668727	639767
PF3D7_1447700	801084	968550	969770	101673	207690	117826
PF3D7_0217600	16557.1	14865.9	15151.3	3483.34	2813.94	65.2495
PF3D7_1104200	1.46132e+06	1.86422e+06	1.48528e+06	233625	169913	185843
PF3D7_1223700	1.5444e+06	1.30745e+06	1.20013e+06	181723	189785	196611
PF3D7_1466300	8.11777e+06	7.53337e+06	7.90649e+06	2.49023e+06	2.40075e+06	2.31399e+06
PF3D7_0206700	674219	707575	689255	76291.1	82616.4	79035.3
PF3D7_0806800	4.11458e+06	4.64836e+06	4.47931e+06	611240	561684	836899
PF3D7_1007900	2.29109e+06	2.4971e+06	2.25388e+06	502497	456933	531210
PF3D7_0804900	2.59083e+06	2.67252e+06	2.69583e+06	403144	378254	327835
PF3D7_1456500	264074	193933	124262	7543.45	5920.56	12085.4
PF3D7_1122300	168079	154042	190676	33405.6	26809.6	25040.5
PF3D7_1468900	500312	643063	480824	7230.84	121020	10241.1
PF3D7_0213100	2.22924e+06	2.29909e+06	2.47963e+06	401731	386584	449066
PF3D7_0106300	7.23742e+06	7.75456e+06	7.60878e+06	1.28363e+06	1.34823e+06	1.31628e+06
PF3D7_1010300	374631	456325	414136	74064.7	61.6026	80464.1
PF3D7_1330800	357672	405670	472589	43238.7	17905.3	102951
PF3D7_1352800	336186	245227	309532	36912.7	40838.5	50320.3
PF3D7_0717700	1.70135e+06	1.5155e+06	1.61046e+06	38788.4	18145.1	23148.2
PF3D7_1132200	1.74392e+06	2.03092e+06	1.83244e+06	211682	172248	331935
PF3D7_1365700	802805	872925	1.00525e+06	135369	137573	141213
PF3D7_1214100	497190	608393	533942	15.8583	45751.7	50583.5
PF3D7_0416800	7.33692e+06	7.04974e+06	8.17432e+06	1.99276e+06	1.67462e+06	1.31216e+06
PF3D7_1468100	3.28567e+06	3.7572e+06	3.65778e+06	469845	532388	414374
PF3D7_0215700	412702	513679	454714	55300.8	39404.3	76499.6
PF3D7_0919100	3.88977e+06	3.82365e+06	3.84984e+06	610166	562712	656960
PF3D7_0605800	23709.4	20503.1	20193.8	4718.84	4188.03	3592.2
PF3D7_1426000	3.19545e+06	3.73263e+06	3.07288e+06	602960	757397	581083
PF3D7_0512000	596577	686488	479341	120536	100889	56105.3
PF3D7_0923900	4129948	4.64271e+06	4.89614e+06	1.02278e+06	958447	780136
PF3D7_1447800	792475	975909	733928	63397.4	93828.2	85083.7
PF3D7_1334100	72047.9	30537.6	64665.8	16524.6	10.4299	7768.66
PF3D7_0529500	135359	149485	150290	7887.3	25850.1	9190.07
PF3D7_1457000	903864	954155	890054	171406	198160	181246
PF3D7_0914700	3.3419e+06	3.95518e+06	3.52042e+06	1.05116e+06	867163	649631
PF3D7_0422400	4.41936e+06	4.2972e+06	4.70828e+06	885891	816879	698671
PF3D7_1004500	491858	374649	773159	78234.4	126374	182598
PF3D7_1128400	508617	412262	412649	55624.9	54524.8	65906.9
PF3D7_1366600	134690	144906	162521	17913.7	34435.3	16231.3
PF3D7_1420200	227801	260112	249770	32247.4	39187.6	38331.5
PF3D7_1457600	26517	24175.5	25531.3	9307.6	3215.05	5095.2
PF3D7_1246800	4.29356e+06	4.22908e+06	4.5274e+06	812048	835634	721981
PF3D7_1459400	3.83226e+06	4157870	3.6767e+06	714361	500123	636575
PF3D7_1219100	8.52541e+06	8.57992e+06	8.27526e+06	1.4914e+06	1.39005e+06	1.46795e+06
PF3D7_1436600	370259	392627	467316	21461.7	18877.5	16952.1
PF3D7_1338300	1.16404e+07	1.17183e+07	1.16479e+07	1.8346e+06	2.07543e+06	2.15539e+06
PF3D7_0916700	724776	829003	733052	165791	99462.8	99739.7
PF3D7_1252800	59187.2	58760.9	59778.4	8652.32	13482.5	12003.4
PF3D7_1142400	22218.9	30182.6	23761.3	4516.57	5039.82	5785.7
PF3D7_0418200	777834	1.08141e+06	906385	144302	5.54252	21283.9
PF3D7_0305500	1.58259e+06	1.39499e+06	1.83088e+06	218259	189412	240990
PF3D7_API02900	13926.2	17490	13790.9	3822.99	3507.18	26.255
PF3D7_1359400	1.59231e+06	1.61544e+06	1.78719e+06	292607	315930	250445
PF3D7_0821700	2.12004e+06	2.73253e+06	2.62639e+06	532481	517297	530328
PF3D7_1210100	114193	212975	152726	24959.4	18710.2	17971.4
PF3D7_0107500	1.65588e+06	1.98281e+06	1.68392e+06	247706	295519	287043
PF3D7_1124300	3.071e+07	3.15857e+07	2.55491e+07	1.84548e+06	1.89017e+06	1.95753e+06
PF3D7_1471200	1.72552e+06	1.94576e+06	1.9501e+06	262390	192570	360632
PF3D7_1439600	212448	217688	204281	33051.1	58328.1	41310.3
PF3D7_1133200	1.36274e+06	1.39939e+06	1.56117e+06	132143	254524	181416
PF3D7_1437900	7.29646e+06	8.147e+06	6.04016e+06	1.50391e+06	1.35475e+06	1.33144e+06
PF3D7_0529400	4.51286e+06	4.09139e+06	5.00409e+06	620763	312627	643805
PF3D7_0317600	4.28167e+06	3.7636e+06	4.39725e+06	1.02161e+06	961625	1.187e+06
PF3D7_1021400	2.60394e+06	2.51847e+06	2.62026e+06	544507	509567	519155
PF3D7_1423300	163374	273826	203578	22929.7	20855.6	19479.1
PF3D7_0703000	47345.8	47859.6	45868.2	9315.4	10547.6	9344.48
PF3D7_0317800	209268	222821	236653	44434.8	45305.5	43906.8
PF3D7_1102500	412897	237275	245436	35975.1	40894.1	77437.3
PF3D7_0723900	171232	171489	168653	46908.6	3.14662	10254.8
PF3D7_0507700	1.478e+06	1.47828e+06	1.43159e+06	228993	264428	289962
PF3D7_1304500	4.24691e+06	4.09638e+06	4.24442e+06	601373	737083	455115
PF3D7_1330300	422570	422625	450910	60072.2	63263.5	25647.6
PF3D7_0103200	1.04494e+06	811746	1.08019e+06	173393	186769	180699
PF3D7_0904600	65017.7	67267.6	76899.9	12993.2	14239.7	14457
PF3D7_1440100	4.81377e+06	5.44573e+06	5.17347e+06	777012	891224	1.05445e+06
PF3D7_0702500	1.2164e+06	1.31858e+06	1.08539e+06	288863	297338	258851
PF3D7_0709100	376089	352760	272950	3989.19	3422.46	3588.23
PF3D7_0629500	179041	227177	214151	45778.5	46696.4	33966
PF3D7_1116700	4.88375e+06	5.26401e+06	5.45563e+06	507273	509295	438417
PF3D7_1132000	101263	169311	188988	26358.2	22667.8	32364.5
PF3D7_1473200	2.35337e+06	2.40289e+06	2.38876e+06	400920	513633	480478
PF3D7_1116200	453082	514246	373769	56448	65951.7	51951.3
PF3D7_0606900	693415	704173	712151	131796	108909	132142
PF3D7_0308600	760464	979033	593533	83789.6	117136	76587.9
PF3D7_0922600	775467	698924	778583	72123.3	126067	83404.8
PF3D7_1118300	1.64065e+06	1.67374e+06	1.77957e+06	258969	215311	255996
PF3D7_0622800	1.31733e+06	1.1443e+06	1.2667e+06	150992	168114	179718
PF3D7_0204700	7.57647e+06	8.68501e+06	6.69334e+06	1.60257e+06	1.71197e+06	1.41121e+06
PF3D7_1137300	3.88903e+06	4.18062e+06	3.67125e+06	453349	390485	473418
PF3D7_0613300	1.33582e+06	1.30548e+06	1.95101e+06	319376	291722	263867
PF3D7_1012700	108872	104698	110202	9213.62	10719.1	5579.56
PF3D7_1451100	3.31421e+07	3.64982e+07	3.30861e+07	6.88869e+06	6.90956e+06	7.57842e+06
PF3D7_1342600	4.26461e+06	4.33145e+06	4.09579e+06	880905	1.04854e+06	1.00291e+06
PF3D7_0413600	1.73416e+06	1.73056e+06	1.58708e+06	211457	141414	163232
PF3D7_1140400	2.87688e+06	2.64781e+06	3.46241e+06	372512	394403	746985
PF3D7_0730300	28834.2	42375.9	41973.7	12339.4	8861	77.0567
PF3D7_0507100	7.77628e+06	8.08817e+06	8.27187e+06	1.71438e+06	1.68834e+06	1.90631e+06
PF3D7_1463900	905280	999878	1.00798e+06	130517	135957	124686
PF3D7_0912900	373864	48441.6	84133.9	100809	60463.2	10458.1
PF3D7_0618300	2.85683e+06	1.75971e+06	1.93716e+06	459868	401640	437960
PF3D7_1435400	470053	816637	531933	73161.8	18.2409	143725
PF3D7_1032500	115433	105467	112361	20.2294	22150.1	28823.7
PF3D7_1135900	1.27436e+06	1.25819e+06	1.07554e+06	295177	482442	293703
PF3D7_0215000	2.67101e+06	1.8884e+06	2.03027e+06	238822	276169	379299
PF3D7_0401800	862419	1.04777e+06	1.00406e+06	463553	49132.2	334634
PF3D7_1343700	1.51528e+06	1.79572e+06	1.7868e+06	151981	188253	142940
PF3D7_1427300	1.19641e+06	1.08098e+06	1.14041e+06	71243.7	181071	123231
PF3D7_1442300	1.7563e+06	1835090	1.71484e+06	459240	428567	323902
PF3D7_1351400	1.98997e+06	2.40724e+06	2.34819e+06	433698	375056	466017
PF3D7_0628300	354709	464524	452746	15054.5	83885.5	61.881
PF3D7_0707700	482625	525446	504036	112609	107817	79304.6
PF3D7_1001200	88612.7	120580	138248	20958.2	9421.66	55.7539
PF3D7_1446500	662879	809477	639434	113114	112960	85949.1
PF3D7_0317700	1.18536e+06	1.30991e+06	1.17934e+06	272436	228731	252428
PF3D7_1022400	381761	424141	349680	30.3753	47172	42181.6
PF3D7_0217100	1.2202e+06	1.05125e+06	1.48355e+06	46347.2	78018.8	63892.7
PF3D7_1332900	4.49155e+06	4.93367e+06	4.2459e+06	684697	801773	740147
PF3D7_1437200	4.39866e+06	4.21032e+06	4.69651e+06	450842	467186	593343
PF3D7_0110600	82291.4	101720	104248	21262.6	21839.8	20074.9
PF3D7_1234800	1.48425e+06	1.65805e+06	1.59965e+06	255768	190667	279692
PF3D7_1314100	76721.5	89067.2	62279	12236.1	9405.34	11132.8
PF3D7_1023000	266402	217361	249223	49372	35060.8	29488.8
PF3D7_1418000	193848	220275	221731	41117.8	49678	47919.8
PF3D7_1414300	3.16801e+06	3.21502e+06	3.37132e+06	1.11567e+06	1.00333e+06	1.13708e+06
PF3D7_0307500	1.88353e+06	1.73687e+06	1.99117e+06	259577	259931	197948
PF3D7_1446700	1.57361e+06	1.758e+06	1.54583e+06	120133	72451.9	139161
PF3D7_1463300	256458	263921	278669	38154	56225.1	56974.1
PF3D7_1017900	1.93648e+06	2.26165e+06	2.56472e+06	271750	532225	317571
PF3D7_1405600	3.15295e+06	3.44296e+06	3.35515e+06	692330	709822	736393
PF3D7_0711000	840896	888583	715657	30230.3	28013.7	26377.1
PF3D7_0811400	1.56406e+06	1.61635e+06	1.41969e+06	242888	214617	310790
PF3D7_0410800	1.65308e+06	1.54354e+06	562080	71861.6	77562.3	93993.6
PF3D7_0919700	143600	165911	134115	22609.6	5477	6392.06
PF3D7_0720700	321150	351388	323781	45185.7	45026.6	52529.1
PF3D7_1119300	80402.4	94127.7	98999.4	22604.1	17348.8	21778.7
PF3D7_0527000	1.06086e+06	1.16487e+06	1.13923e+06	239985	284125	241912
PF3D7_0214900	1.61361e+06	1.7549e+06	1.70501e+06	377844	349276	468124
PF3D7_1457300	1.72362e+06	1.93263e+06	1.66789e+06	237210	210265	215667
PF3D7_1323100	2.93653e+06	2.60618e+06	3.00948e+06	672639	606714	649634
PF3D7_0705500	530582	468959	598257	12421.4	11019.4	12552.6
PF3D7_0920900	50680.9	48640.6	68525.2	20544.7	33.6663	15144.3
PF3D7_0709000	2.30099e+06	2.26482e+06	2.29577e+06	577655	540569	601166
PF3D7_0604100	1.93041e+06	1.84402e+06	1.87402e+06	307511	226494	259882
PF3D7_0905900	2.57751e+06	2.73369e+06	2.43614e+06	350563	333204	308470
PF3D7_1004300	318661	520138	345012	17954.2	125037	257525
PF3D7_0612900	2.91891e+06	3.77237e+06	2.88723e+06	243330	220076	391953
PF3D7_1142100	412937	495167	514951	99185	109558	85824.7
PF3D7_0807600	760163	826578	705056	93207.5	64537	103108
PF3D7_1212500	908479	1.22903e+06	910933	230399	250050	255217
PF3D7_1306600	1.64281e+06	1.69154e+06	1.67329e+06	351239	328020	253995
PF3D7_1136900	62340.2	219657	169153	15004.7	15318.5	13902.9
PF3D7_1105400	4.25252e+06	4.27292e+06	4.48417e+06	794059	894295	934321
PF3D7_0412000	1.43686e+06	1.36315e+06	1.56923e+06	232560	279779	267590
PF3D7_1116800	5.28703e+06	6.52967e+06	5.87113e+06	1.41475e+06	1.23899e+06	1.09734e+06
PF3D7_1127500	1.03295e+06	1.27486e+06	1.07534e+06	49409.6	130397	176674
PF3D7_1465900	7.85126e+06	8.52485e+06	8.162e+06	1.79694e+06	1.75236e+06	1.68839e+06
PF3D7_0515900	410846	418838	467286	93721	102507	89006.3
PF3D7_1225200	329771	411172	404433	59085.5	49908.9	62563.8
PF3D7_1305000	59615.3	48200.9	41598.6	5749.3	6327.87	17325.2
PF3D7_1429800	3.82318e+06	3.85762e+06	4.24421e+06	1.65059e+06	380264	557972
PF3D7_0317200	396197	446341	304650	64443.2	75327.5	52298.4
PF3D7_0414900	421132	525725	523208	67629.4	85439.6	30882.5
PF3D7_1025000	2.23978e+06	2.4731e+06	2.1231e+06	454796	442276	393643
PF3D7_1466700	632076	485119	450805	39.8407	193251	118074
PF3D7_0308200	3.51147e+06	3.49929e+06	3.45148e+06	789928	673754	654066
PF3D7_1408100	2.14477e+06	2.04022e+06	2.51196e+06	446714	271583	391060
PF3D7_0409500	395501	380171	433833	48662	54590	79623.2
PF3D7_1238500	564857	697092	784559	65143.2	76783.2	162414
PF3D7_0501200	5.98657e+06	6.20572e+06	6.04876e+06	1.315e+06	1.35016e+06	1.36493e+06
PF3D7_0528100	2.02425e+06	1.74295e+06	1.84108e+06	272422	349373	394236
PF3D7_1466800	30089.5	75907.8	227145	8.53993	98471	52024.5
PF3D7_1006900	165658	2.72967	313804	38488.3	62391.2	48.5346
PF3D7_0210600	331115	360872	367904	95669.8	20152.7	59099.4
PF3D7_0815600	2.27237e+06	830970	2.18709e+06	153196	97474.2	121856
PF3D7_0932300	595302	522923	634219	40508.2	139018	109914
PF3D7_1408600	9.0052e+06	8.90944e+06	1.00528e+07	2.18736e+06	2.16469e+06	2.24514e+06
PF3D7_0720400	755741	784446	794370	64130.9	119369	85316
PF3D7_0824400	3.80217e+06	3.88062e+06	3.83369e+06	506042	656701	554716
PF3D7_1008400	7.87038e+06	7.38206e+06	7.32252e+06	1.60863e+06	1.14867e+06	997914
PF3D7_0210200	105718	106606	111356	21394.7	20667.5	20467.6
PF3D7_0205900	3.22811e+06	3.45227e+06	3.14042e+06	687028	823123	858731
PF3D7_1475600	41967.9	41102.7	52472.1	8928.88	9574.14	11455.6
PF3D7_1223400	753220	757944	809393	171106	161262	167797
PF3D7_1419600	156321	156448	157948	37444.2	31355.1	24323.9
PF3D7_1470900	2.91923e+06	2.96276e+06	2.92053e+06	432307	783787	512100
PF3D7_0111500	1.13954e+06	1.13049e+06	1.31029e+06	182240	309212	271049
PF3D7_0812100	66797.4	68263.4	48805.4	15877.4	16010.2	23.8659
PF3D7_0817600	361778	288081	238174	36424.5	57668.4	74259.3
PF3D7_1410000	1.42447e+06	1.27045e+06	992302	206386	239316	209876
PF3D7_0105800	33127.7	38805.1	33506.9	7892.64	14.3353	10353.1
PF3D7_0311300	263822	291496	311464	25625	99.5399	70318
PF3D7_0411900	75629.1	73547.4	69423.6	17509	22439.7	16829.7
PF3D7_0406200	1.80979e+06	1.97875e+06	1.73283e+06	384431	344490	314637
PF3D7_0927600	1.50662e+06	974016	590654	84724.9	89090	36029.2
PF3D7_0522100	103907	95999.8	86960.9	23316.3	16447.2	15862.5
PF3D7_0310600	1.83702e+06	1.79222e+06	1.50164e+06	231886	403078	128319
PF3D7_0801000	241581	208190	179620	57463.2	16326.4	53709.3
PF3D7_1453800	1.36241e+06	1.16948e+06	1.25874e+06	289062	93333.5	343732
PF3D7_1338100	2.30541e+06	2.06602e+06	1.91486e+06	376231	476812	453174
PF3D7_1033400	6.07652e+06	6.03275e+06	6.02306e+06	1.41651e+06	1.18305e+06	1.4537e+06
PF3D7_0516900	3.10748e+06	2.67255e+06	2.43118e+06	586577	707660	980968
PF3D7_1431700	3.96713e+07	4.21287e+07	3.88531e+07	3.03491e+07	3.31518e+07	3.55995e+07
PF3D7_1314600	26987.6	27249.6	30108.5	10115.6	6513.23	7002.8
PF3D7_0212100	831276	872924	886510	133516	190978	133988
PF3D7_0721400	878257	897571	991188	127333	242000	262871
PF3D7_1428200	82400.2	78587.3	72477.3	19828.4	18831.5	20869.9
PF3D7_1211700	1.30345e+06	1.52626e+06	1.32397e+06	222440	261441	251728
PF3D7_1016400	159522	279150	306384	38837.5	42907.2	33214.4
PF3D7_1212400	321781	312218	279744	85913	43291.8	57629.3
PF3D7_0112200	594897	376947	206122	107912	119758	117547
PF3D7_0826500	877418	1.2062e+06	1.05394e+06	224922	137316	106150
PF3D7_1004400	1.977e+06	2.04918e+06	2.4756e+06	948922	871722	841236
PF3D7_0523000	2.01196e+07	2.10017e+07	2.14271e+07	4.16295e+06	3.82409e+06	4.98404e+06
PF3D7_0501300	1.25315e+06	1.6099e+06	1.18936e+06	361872	294945	333594
PF3D7_1227100	53124.9	42922.1	44105	9052.23	13141.2	10669.6
PF3D7_1419700	1.80907e+06	1.69535e+06	1.9661e+06	433738	316062	420619
PF3D7_1350100	3.06558e+06	3.2164e+06	3.34856e+06	517745	593512	432936
PF3D7_0616300	104950	79789.4	92130.4	29536.4	24301.3	22942.5
PF3D7_1328500	499227	458518	404207	15342.4	31391.9	12317.5
PF3D7_1460600	1.73341e+06	1.67155e+06	1.56186e+06	150394	222437	267163
PF3D7_1026000	145122	151211	174096	23518.6	36803.1	46097.9
PF3D7_1308300	2.7478e+06	2.54641e+06	2.96613e+06	651119	512955	219235
PF3D7_0801800	3.52271e+06	4.16107e+06	3.77352e+06	576291	638165	558942
PF3D7_0922100	2.01374e+06	2.19853e+06	1.88204e+06	616043	566509	617463
PF3D7_1224000	1.25715e+06	1.45624e+06	1.25778e+06	275586	319860	370905
PF3D7_0812700	17587.5	18778.1	23992.2	3806.56	5555.72	5903.02
PF3D7_1460500	266934	276277	241115	36008.9	17755.3	31774.7
PF3D7_1149000	1.00337e+06	865263	1.02945e+06	39061.9	69052	72146.1
PF3D7_0714500	576598	609611	646803	206909	160746	138484
PF3D7_1219600	933213	1.01501e+06	798025	89024.2	115592	94524.2
PF3D7_0301700	595201	699447	1.00744e+06	208655	191883	246085
PF3D7_0414000	664025	754121	750633	117707	87006.2	59211.3
PF3D7_1439300	32893.3	32129.5	31299	6933.41	8038.05	8897.53
PF3D7_1241700	1.25516e+06	1.32183e+06	1.44966e+06	217915	277331	264257
PF3D7_1136400	113650	68600.4	92239.1	21935.2	28636	16601.7
PF3D7_1447000	6.56681e+06	7.26467e+06	7.41279e+06	2.23284e+06	2.3195e+06	2.43738e+06
PF3D7_0813000	116308	113227	158187	13117.9	17362.4	32415.8
PF3D7_0623900	77042.3	69836	80443.9	16857.4	19143.7	20319.7
PF3D7_1224300	1.12329e+07	1.16926e+07	1.13734e+07	2.86612e+06	2.7824e+06	3.15167e+06
PF3D7_1023900	1.67242e+06	1.80356e+06	1.5812e+06	284162	341514	345414
PF3D7_1370300	5.23602e+06	5.63878e+06	5.36127e+06	1.35752e+06	1.52794e+06	1.24447e+06
PF3D7_0807900	1.79116e+06	2.00571e+06	2.04407e+06	438172	497805	368170
PF3D7_0507500	1.29284e+06	1.06947e+06	1.45908e+06	80272.2	88665.6	189245
PF3D7_1311200	38541.4	30215.8	49482.4	9916.83	10375.6	4.70789
PF3D7_0422800	30435.5	24837.2	27275.9	6240.06	6315.41	7862.43
PF3D7_1249800	88742.2	100445	90776.7	21747.8	19865.2	17289.3
PF3D7_1454000	30692.7	29632.9	29993.4	8990.04	7564.92	6666.21
PF3D7_0306100	569038	469083	531342	140046	93301.2	166669
PF3D7_1414500	200265	194027	199261	34764.1	41843.8	35038.2
PF3D7_0626100	327652	339032	302597	57837.9	83229.5	25945.2
PF3D7_0702400	118331	163463	106477	30836.1	31635.5	30180.7
PF3D7_1038900	103933	115151	109597	29299.5	29599.2	9.26663
PF3D7_1136500	1.92727e+06	1.76918e+06	1.77948e+06	320126	397459	490807
PF3D7_1427600	110128	100661	78048.3	26751	13921.1	26389
PF3D7_1447900	1.4847e+07	1.78315e+07	1.53062e+07	1.01807e+06	1.00124e+06	991944
PF3D7_0532400	312462	412781	352544	58204.7	86377.5	27147.9
PF3D7_0322900	6.20873e+06	5.52015e+06	5.45002e+06	924496	789407	887032
PF3D7_0214000	3.77913e+06	4.31354e+06	4.2451e+06	660350	907691	801067
PF3D7_1218500	2.93473e+06	2.72704e+06	2.52921e+06	428954	539706	403981
PF3D7_1454700	4.4556e+06	4.9083e+06	4.49999e+06	715692	817641	1.01388e+06
PF3D7_1308200	1.44834e+06	1.56112e+06	1.50379e+06	329793	254921	350997
PF3D7_1455400	531023	486363	541203	121885	141762	142502
PF3D7_0614400	209480	367208	201880	23216.3	107275	177719
PF3D7_0629100	994047	996560	921918	178110	134709	198024
PF3D7_0416400	148985	161507	175553	16999.3	26271.4	32910.4
PF3D7_1129200	1.02545e+06	1.05942e+06	1.01026e+06	307748	291046	239365
PF3D7_0109800	1.05101e+06	955109	947032	259732	230701	209334
PF3D7_1474900	683959	761988	756170	194949	125117	180765
PF3D7_0710100	190163	190685	126603	29349.5	40380.7	27759
PF3D7_1114900	15989.3	17287.1	22257.3	4587.6	4641.15	4907.31
PF3D7_0828300	50569.3	34106.9	28844.8	7944.69	9196.99	10366.6
PF3D7_1250300	169196	173983	87584.7	14268.7	34113.6	23752
PF3D7_1236800	21143.2	22822.1	23187.2	6946.81	6041.2	6289.02
PF3D7_1036900	513338	662599	687459	69538.1	115418	146599
PF3D7_0617800	1.10172e+06	1.082e+06	1.27814e+06	369215	293821	254904
PF3D7_1346100	4.32151e+06	5.15321e+06	4.89771e+06	658737	794178	1.11353e+06
PF3D7_1107300	5.68616e+06	5.86086e+06	5.69021e+06	1.39278e+06	1.71632e+06	1.71749e+06
PF3D7_0918300	2.3876e+06	2.27191e+06	2.03994e+06	509488	404641	681626
PF3D7_1342400	1.43821e+06	1.49851e+06	1.42565e+06	281298	203314	255599
PF3D7_1237700	1.64415e+07	1.57139e+07	1.54327e+07	4.09375e+06	4.5378e+06	4.02368e+06
PF3D7_0505800	3.71394e+06	4.09492e+06	4.45645e+06	874030	904686	1.0662e+06
PF3D7_0607700	71832.4	49240.5	58221.3	14993.3	13435	39691.8
PF3D7_0318200	140749	186867	184981	7.32749	46748.1	8354.29
PF3D7_1135000	297698	230996	286597	82672.9	73457.3	42350
PF3D7_0627700	1.57628e+06	1.41676e+06	1.33365e+06	337171	306705	325524
PF3D7_1358200	76713.2	85363.2	96033.5	24644.6	23394.4	21688.8
PF3D7_0812400	3.21323e+06	3.20616e+06	3.02281e+06	783627	931160	806068
PF3D7_1331800	2.53428e+06	3.14546e+06	2.17582e+06	696820	858776	819129
PF3D7_1130400	2.1452e+06	2.32904e+06	2.1599e+06	595628	555657	514157
PF3D7_1412800	885964	969189	952540	252388	241636	241323
PF3D7_1357900	1.34619e+06	1.28897e+06	1.24132e+06	104885	27159	33986.7
PF3D7_0818700	75793.9	79383.5	84760.8	19389.3	26492.7	23418.7
PF3D7_0212300	422240	396762	186534	51200.2	81264.5	58632.2
PF3D7_0304200	1.05443e+06	1.15353e+06	910485	203513	543776	63955.3
PF3D7_0615400	217204	211998	223865	19806.6	36105.9	26158.2
PF3D7_0509000	676177	796657	805801	48140.8	51468.3	97867.3
PF3D7_0803700	336380	287563	184411	12657.8	10580.1	18360.9
PF3D7_0320300	2.78153e+06	2.90335e+06	3.0695e+06	698454	773237	856934
PF3D7_0728000	1.04871e+06	1.10708e+06	1.10535e+06	211324	320856	254663
PF3D7_1237500	192384	281111	288615	19834.9	15256.7	44722.9
PF3D7_1353600	70247.7	77909.4	70176.2	19871.3	29513.1	19.9282
PF3D7_0517700	4.33549e+06	5.63507e+06	4.57541e+06	952101	1.27866e+06	877620
PF3D7_1357800	4.84878e+06	4.91919e+06	4.4654e+06	796181	652656	785243
PF3D7_1003500	1.28241e+06	1.22303e+06	1.11033e+06	274123	82922.4	220703
PF3D7_0321500	115681	145437	110415	25109.8	40837.2	40036.1
PF3D7_0705400	1.46197e+06	1.56677e+06	1.64643e+06	391108	375720	335299
PF3D7_1412100	492323	544633	547169	120759	149820	163986
PF3D7_0528200	2.16184e+06	2.34103e+06	2.38108e+06	412174	469523	455199
PF3D7_0405400	745029	722623	758879	227430	247573	218527
PF3D7_1248900	1.79449e+06	1.73534e+06	1.71511e+06	433086	498903	514596
PF3D7_0510100	698959	663635	589560	295814	245544	256360
PF3D7_0506800	407952	411230	401019	109800	120223	114020
PF3D7_0612100	1.7312e+06	2.13333e+06	2.03772e+06	455112	498894	553119
PF3D7_1244100	738300	736443	761715	175457	212745	180203
PF3D7_0302900	4.27747e+06	4.66967e+06	4.5019e+06	1.34876e+06	1.22574e+06	1.20521e+06
PF3D7_1021600	333616	385729	314640	51545.7	12078.5	16246
PF3D7_0910100	1.53449e+06	1.31617e+06	1.25604e+06	430061	235182	417589
PF3D7_1002100	44091.2	47961.9	48296.7	12784.9	14625.2	12815.3
PF3D7_1346400	220524	204059	183575	4627.07	4831.96	4900.27
PF3D7_1226400	84470.8	99311.8	99615.6	40237.5	15.0703	28621
PF3D7_0719100	33076.1	31433	31848.9	7905.56	9005.88	9371.88
PF3D7_1001900	73598	91459.2	77821.5	25172.5	19993.6	22380.2
PF3D7_0718500	403695	445717	468124	99808.4	134898	126701
PF3D7_0404300	173641	166642	202914	61228.5	47958.7	47934.4
PF3D7_0317500	82224.3	3.70133	53.2711	19.2157	7.93642	10486.7
PF3D7_1433500	1.23357e+06	1.28567e+06	1.30711e+06	66875.2	144310	231381
PF3D7_1316900	15126.6	12465.4	17928	5636.45	3603.5	12.334
PF3D7_1402300	3.16867e+06	2.7175e+06	2.93916e+06	870345	432250	738789
PF3D7_0505500	1.54448e+06	1.54361e+06	1.52413e+06	272481	218962	275059
PF3D7_1013600	204814	169584	154218	7037.24	10886.2	9166.09
PF3D7_0606700	2.98076e+06	2.76077e+06	2.96673e+06	491885	718444	938597
PF3D7_1355100	1.1692e+06	1.13418e+06	1.25094e+06	296678	378383	290163
PF3D7_1331700	1.12283e+06	1.39413e+06	1.09083e+06	450999	366018	403225
PF3D7_0620700	52861.9	69015.4	44482	18006.7	12720.5	13004.1
PF3D7_0826300	15061.8	12003.1	17446.5	4459.39	4403.57	2985.76
PF3D7_1450100	1.25561e+06	1.79059e+06	1.89286e+06	410940	434365	387539
PF3D7_0932800	1.25259e+06	1.32519e+06	1.32383e+06	381176	464860	396062
PF3D7_1208900	1.58176e+06	1.95421e+06	1.61681e+06	377292	362374	437283
PF3D7_0905100	598641	648490	651120	165182	38588	134461
PF3D7_0903400	633030	528927	630004	179952	294243	63227.3
PF3D7_1118100	37601.4	34665.5	19.5205	11233.8	10052.9	22214.8
PF3D7_0613700	305447	321914	372344	71188.9	72478.5	65585.2
PF3D7_0902800	1.25537e+06	1.48967e+06	1.18786e+06	298849	384713	297110
PF3D7_1014600	827404	852737	777362	76022.9	54355.9	37543.4
PF3D7_1007700	2.04694e+06	1.7917e+06	2.06694e+06	184415	480362	312489
PF3D7_0303000	634776	754799	991236	145871	136110	524584
PF3D7_1140800	14695.7	21276.3	23354	6265.24	6325.14	6807.1
PF3D7_1245100	289264	192816	258997	63759.3	53490.1	80562.2
PF3D7_1353200	86647.4	170672	119052	26182.9	38770.7	60961.6
PF3D7_1415200	111765	109229	123563	33796.4	33073.7	33489.5
PF3D7_1229100	224913	65161.9	43629.8	4093.09	78575.9	59621.2
PF3D7_1357700	53189.8	65749.1	94456.9	33870.3	36.4537	28380.7
PF3D7_0803600	77648	59573.4	94506.5	24681.9	21260.8	25379.1
PF3D7_1457500	150175	139332	141886	43148.6	47623.2	42981.6
PF3D7_1416900	678591	654046	886092	118171	146697	101565
PF3D7_1231600	113196	89270.1	81294.3	40581.4	12796	100.066
PF3D7_0210700	190667	170718	163895	67616.3	37633.2	49758.8
PF3D7_0703900	15225.9	15765.6	20705.5	5321.11	26.687	6289.6
PF3D7_1211400	1.60107e+06	1.79482e+06	1824917	363370	330317	399244
PF3D7_1104000	1.49415e+06	1.49863e+06	1.66192e+06	344386	236932	205619
PF3D7_1332200	165001	127022	121556	10478	17731	15030.3
PF3D7_1347200	8.94956e+06	1.15682e+07	10684959	2.37246e+06	2.4526e+06	2.42004e+06
PF3D7_1133800	741906	828307	759626	182873	194748	206259
PF3D7_1122100	476285	535407	481406	44922.2	10736.5	68269.8
PF3D7_0524700	112489	57056.3	103943	105.542	18996	31879.5
PF3D7_1251200	1.07175e+06	998837	924429	216554	183619	371822
PF3D7_1212700	3.2337e+06	3.4839e+06	3.46682e+06	919774	1.19977e+06	916037
PF3D7_1011800	9.14124e+06	8.99676e+06	9.8988e+06	2.60573e+06	2.46894e+06	2.25363e+06
PF3D7_1034900	6.18473e+06	6.50691e+06	6.27962e+06	1.72478e+06	1.83317e+06	1893018
PF3D7_1239200	443743	434151	512995	147999	152571	97738.6
PF3D7_1117900	137569	118584	104497	21176.8	17940.2	20967
PF3D7_1460100	193948	215064	193676	52818.7	66494.7	72018.2
PF3D7_0910400	242857	235662	295392	78090.6	44083.4	57277.1
PF3D7_0922200	2.79114e+07	2.97272e+07	3.10375e+07	9.51079e+06	9.37076e+06	9.98765e+06
PF3D7_1456700	980543	1.0194e+06	1.03955e+06	380154	318036	321505
PF3D7_1362200	489955	474881	453949	139321	127281	115445
PF3D7_0811300	386279	418375	428390	62575	64375.4	51235.2
PF3D7_1364200	29235.5	34300.5	25448.7	3104.51	4911.88	5963.18
PF3D7_0209800	9.2213e+06	9.36055e+06	9.7827e+06	2.35707e+06	2.8526e+06	2.633e+06
PF3D7_0523400	267129	162872	17.6297	85321.5	17.7414	77723.1
PF3D7_0927900	662432	627378	712939	131371	144257	158284
PF3D7_1442900	651767	562663	758381	142040	104195	100796
PF3D7_0920800	950148	877065	1.05492e+06	320163	357303	314143
PF3D7_1125000	28049.3	23350.8	22214.3	9026.83	7733.82	6562.74
PF3D7_0619500	556364	473796	592673	175133	144698	163135
PF3D7_1369500	357470	280398	322049	111023	128671	78476.1
PF3D7_0219600	605644	785249	807234	200014	201029	153289
PF3D7_0726900	170483	155005	182871	55509.6	49322.3	42454.8
PF3D7_0608700	1.18161e+07	1.145e+07	1.11648e+07	3.15668e+06	3.26205e+06	3.91298e+06
PF3D7_1330700	40030.7	39416	39927.4	8945.64	15127.4	12757.9
PF3D7_1466400	1.19939e+06	1.13359e+06	1.1049e+06	356302	337703	326170
PF3D7_0821300	26539.1	22035.8	17436.8	7865.55	7062.15	9389.17
PF3D7_1354500	1.55464e+06	1.33356e+06	1.56901e+06	273808	347926	419759
PF3D7_1354400	389752	357863	305109	96672.3	115721	101679
PF3D7_0726500	371263	322236	424476	27518.4	27794.2	34287.8
PF3D7_0824600	185461	221348	173805	60954.5	72053.3	59930.3
PF3D7_0312400	1.33307e+06	1.4093e+06	1.40622e+06	545755	458492	488739
PF3D7_1427500	1.74959e+06	1.49495e+06	1.49423e+06	137468	160004	332302
PF3D7_0715200	188149	191954	168076	34418.7	23917.1	36308.3
PF3D7_0828500	65797.1	77901.7	85028.6	35168.4	23916.5	27489.4
PF3D7_1423700	2.85712e+06	2.76857e+06	2.88161e+06	536746	552345	682403
PF3D7_1123800	140090	111047	113291	28314.3	24411.3	22723.1
PF3D7_1122400	131198	171347	141433	11593.4	11736.3	13236.9
PF3D7_0722400	1.91574e+06	1.80771e+06	1.7347e+06	498029	432484	451504
PF3D7_1239900	60508.7	66123.7	54096.9	20323	21940.5	24113.8
PF3D7_0609000	324367	474823	500569	80389.3	148067	90175.3
PF3D7_1218600	394873	337895	250214	66346	63107.6	40856.4
PF3D7_0409600	788093	906391	771719	184010	210842	255415
PF3D7_1206200	2.25808e+06	2.48085e+06	2.14152e+06	659233	602973	744898
PF3D7_1361100	1.17376e+06	1.08443e+06	1.5628e+06	306688	242380	230729
PF3D7_1445100	679812	599152	651819	170438	183883	159986
PF3D7_0810800	1.64258e+06	1.87125e+06	1.86084e+06	667695	654737	614000
PF3D7_1225700	12.8148	169812	162713	36572.2	56958.2	44254.1
PF3D7_0730200	163874	160645	185146	67083.7	64940.7	38345.7
PF3D7_1409800	2.08306e+06	2.3968e+06	1.97622e+06	604812	654706	731386
PF3D7_1138700	60161.1	62057.9	52740.1	20069.8	30811.5	17858.1
PF3D7_1336900	82165	113908	114905	49768.3	38535.2	37855.8
PF3D7_1449500	569327	744200	506235	208071	217278	163268
PF3D7_0820900	31582.8	28501.2	24697.3	7773.28	9958.07	8411.5
PF3D7_1420600	536719	558130	553382	142593	128084	164111
PF3D7_1212800	25.2492	201793	175685	71874	96037.9	20.8453
PF3D7_1456300	29280.5	34515.2	36204.1	10122.6	12844.8	9060.61
PF3D7_1010600	2.00274e+06	1.95161e+06	1.98503e+06	618804	524945	621444
PF3D7_1205900	108597	97924.7	87655.7	25325.1	33561.8	30146.1
PF3D7_0933600	152000	145270	198537	12976.3	36579	29835.2
PF3D7_0917600	214501	188512	210691	41817.3	63739	62247.6
PF3D7_1315900	480092	381077	339858	32749.9	39270.8	19760.7
PF3D7_1115700	2.54907e+06	2.83843e+06	2.6085e+06	818870	761865	782464
PF3D7_1321700	57627.5	45183.8	50492.9	5026.18	13744.1	14931.8
PF3D7_0703500	5.21808e+06	5.32606e+06	5.22446e+06	1.9018e+06	1.98731e+06	1.98507e+06
PF3D7_0501800	188571	106704	159544	37274.6	50.4193	61593.8
PF3D7_0515000	412757	366313	417453	95890.7	136883	133628
PF3D7_1425900	44102.2	40979.9	38781.1	10476.9	14201.1	18865.1
PF3D7_1311500	2.52729e+06	3.18853e+06	3.32107e+06	958528	1.36074e+06	1.4619e+06
PF3D7_1362700	111151	126855	130470	45359.8	25464.6	10.9429
PF3D7_1416500	2.85229e+06	2.65924e+06	2.84253e+06	1.12144e+06	1.33708e+06	1.37213e+06
PF3D7_0627500	6.03078e+06	6.13499e+06	6.26741e+06	2.03743e+06	1.83769e+06	1.7562e+06
PF3D7_1144500	254318	305708	228001	55589.1	76155.7	77820.3
PF3D7_1145100	1.51902e+06	1.49976e+06	1.58259e+06	184772	274020	322645
PF3D7_1108400	2.31454e+06	2.734e+06	2.4916e+06	777929	953761	937763
PF3D7_1019000	1.92903e+06	1.82302e+06	2.27435e+06	320595	504570	465553
PF3D7_1106000	709429	834124	884464	272010	338536	257849
PF3D7_1342800	162608	133901	141526	50201.2	56799.6	50353
PF3D7_0730900	201962	229660	186113	81301.1	50060.4	74419.6
PF3D7_0717400	95101.1	97856.9	99717.2	20085.6	26356.5	17184.3
PF3D7_1419400	554129	455092	377473	10150.3	22229.8	25646.6
PF3D7_0914200	246766	269828	247524	49487.4	28946.1	98140.5
PF3D7_1409900	840908	868353	816069	259630	426539	376847
PF3D7_1406200	162641	160655	139164	54573.2	59511	61367.9
PF3D7_0611900	84980.9	79207.4	77979.9	31038.3	28201.3	41270
PF3D7_1129400	150111	162556	143943	34595.7	19274.5	25049
PF3D7_1445900	1.19227e+06	1.19637e+06	1.03186e+06	486824	486505	445733
PF3D7_0110900	69674.3	76475.9	63922.6	19885	27660.4	29683.5
PF3D7_1426700	679493	618376	737536	75715.1	107130	6.22825
PF3D7_1347700	758019	951255	851938	112845	251588	249724
PF3D7_0918900	232182	357553	307027	275406	241375	155578
PF3D7_1202600	74658.9	82238.3	78693.4	32415.2	30207.8	26690.7
PF3D7_0804800	305806	300573	349867	85691.7	101860	127492
PF3D7_1203900	4.15623e+06	4.00885e+06	3.26526e+06	1.29222e+06	1.44605e+06	1.37314e+06
PF3D7_1359600	156631	342546	591192	57806.9	60033.4	111710
PF3D7_1316600	386137	406445	482628	102120	67036.9	113739
PF3D7_1129100	2.02289e+07	1.98756e+07	2.06329e+07	5.15925e+06	5.84739e+06	5.70701e+06
PF3D7_1005500	72745.4	45326.2	84980.2	27022.1	15.7832	31566.2
PF3D7_0309300	445283	505636	358102	181922	162349	152053
PF3D7_1235500	21310.2	31662.1	14841.1	7949.11	11293	6048.22
PF3D7_0422000	158654	165061	162931	41327.2	73127.1	35901
PF3D7_1361000	81002.9	111702	65776.2	30332.7	38211.2	37511
PF3D7_1468400	107151	107479	99457.4	40323.7	35955.3	37669.8
PF3D7_1456800	1.84529e+07	2.03299e+07	2.04944e+07	4.74306e+06	5.74416e+06	5.16147e+06
PF3D7_0607000	536948	585949	670972	206485	220199	189597
PF3D7_1368100	1.40985e+06	1.46258e+06	1.54067e+06	531451	400275	622313
PF3D7_0218000	88011.1	91766.9	105677	33327.8	41700.4	25394
PF3D7_1146000	30438.7	36789.4	27362.8	11481.5	10408.3	16808.3
PF3D7_1343300	390506	429747	445031	186006	119851	132210
PF3D7_0708300	312770	311593	288018	96374.6	88556.1	83490.9
PF3D7_1367600	47783.2	45752.5	65799.4	18221.5	23132.6	17922
PF3D7_1328800	33262.7	59894.5	38771.6	16387.8	12513.2	14636.1
PF3D7_0605900	1167528	1.00335e+06	906974	376038	378377	459617
PF3D7_0520000	501260	538353	439013	193017	161122	166166
PF3D7_1027800	5.04259e+06	6.48717e+06	6.22052e+06	1.99296e+06	2.0659e+06	1.84289e+06
PF3D7_1309300	105006	105026	122143	40335.5	54328.2	45994.5
PF3D7_1473100	37306.8	34605.1	28133.8	12304.3	13121.1	12200.1
PF3D7_1121600	1.72837e+06	1.72867e+06	1.60957e+06	515752	564485	469586
PF3D7_1105700	143806	103716	150488	39633.5	31956.5	47309.7
PF3D7_1408400	125821	177330	147035	48628.7	48756	56505.5
PF3D7_1305900	67666.3	58627	67545	26263	27771.8	25387
PF3D7_0611800	302768	331310	268101	92447.6	195387	102192
PF3D7_0105600	61504.9	58803.6	55039.5	23991.4	22513.5	24109.5
PF3D7_0410900	106654	99731.4	108514	36318.5	33516.2	36372.6
PF3D7_1412500	5.68622e+06	4.45446e+06	6.87059e+06	1.23143e+06	1.15013e+06	1.12939e+06
PF3D7_0704600	33139.4	34325.3	28870.4	11482.6	16301.9	11172.6
PF3D7_0714200	21408.3	25306	51379.5	18410.8	9767.58	51.8221
PF3D7_0803400	53400.3	45681.6	49771	20922.4	26779.3	9.70008
PF3D7_0209400	255669	249823	224586	71.6238	87855.6	65719.9
PF3D7_1417800	1.4074e+06	1.29578e+06	1.44085e+06	746843	420332	407665
PF3D7_0419600	758555	735850	809965	39267	40138.5	60783.6
PF3D7_1407100	1.10508e+06	1.17771e+06	1.11115e+06	449282	448049	496316
PF3D7_1148700	185471	273550	241035	95102.6	149685	145302
PF3D7_1317100	1.45334e+06	1.70871e+06	1.80758e+06	440291	459416	467473
PF3D7_1228300	33587.1	32992.2	31200.3	13460	10285.1	12873.9
PF3D7_1202100	206762	230337	201789	19445.6	17670.5	18223.1
PF3D7_1438600	715142	622088	378500	201670	249675	45236
PF3D7_1431600	1.00978e+06	1.00219e+06	1.04495e+06	89301.5	69644.3	65765.6
PF3D7_1319300	39231.7	48706.2	42454.3	21551.6	22514.7	3368.48
PF3D7_1439500	133526	70846.1	219602	54162.8	89708.7	2.73286
PF3D7_1210600	112569	106756	94960.9	45864.9	24673.6	40478.7
PF3D7_0507600	59997.1	57683.2	62753.6	29482.9	18136.7	25362.2
PF3D7_0403800	31837.5	26861.3	25026	13686.8	10873.3	45.3374
PF3D7_1306400	1.4468e+06	1.29377e+06	1.87069e+06	496537	505812	483264
PF3D7_0706500	912547	966019	1.04689e+06	376084	485169	408491
PF3D7_1455700	48789.6	54386.4	32968.7	16982.6	22132.8	18197
PF3D7_1357500	15366.7	17055.2	14734.5	6346.6	6038.31	6510.58
PF3D7_1108000	183528	106313	107550	67499.8	43281.1	49662.4
PF3D7_1206800	899788	860246	875176	280653	371211	296326
PF3D7_1467900	57584.6	56382.4	59252.3	32983.9	23000.2	20287.9
PF3D7_1368200	258226	302717	339862	118182	101755	146905
PF3D7_0802000	2.84632e+06	3.00822e+06	3.02139e+06	1.35095e+06	1.20976e+06	1.3851e+06
PF3D7_1354200	213038	528687	448674	95200.9	90862.1	109529
PF3D7_1235900	88881.8	84837.9	36469.2	13126.6	13862.3	45095.3
PF3D7_0531400	12704.5	16320	19100.1	7772.79	6727.94	6613.72
PF3D7_1352700	173189	174952	164245	74605	61721.2	70578
PF3D7_1465200	94232.2	86484.2	84454.3	36358.7	36862.6	35403.7
PF3D7_0823300	566323	478709	409322	304922	223987	235891
PF3D7_1468700	2.1979e+07	2.40488e+07	2.16039e+07	9.8869e+06	1.06787e+07	9.87743e+06
PF3D7_1112500	19696.7	18631	15422.9	6659.16	8047.09	9152.84
PF3D7_1012900	4.15073e+06	4.51743e+06	3.91396e+06	1.83178e+06	2.04863e+06	1.85212e+06
PF3D7_0422300	187349	178737	213170	66548	110933	93131
PF3D7_1463200	236532	585060	808956	105264	120984	93141.2
PF3D7_0627800	457598	488718	492206	61040.7	88980.4	108827
PF3D7_0608800	9.00041e+07	8.93224e+07	8.97925e+07	4.17342e+07	4.2292e+07	4.24099e+07
PF3D7_0422700	803634	851279	848575	367827	346705	338287
PF3D7_0815200	606827	599410	515585	186536	188347	181837
PF3D7_1432000	16932.2	12225.4	17454.1	7661.43	8061.96	20.3871
PF3D7_1235300	35844	62330	35688.9	25197.5	23589.5	16014.3
PF3D7_1118400	40402.3	37828.7	53012.6	18363.9	18830.7	22895.5
PF3D7_1032100	190174	242480	143324	88274.9	82360.4	81111
PF3D7_0821200	48273.2	59542.9	47473.4	22017.7	15122.6	28377.3
PF3D7_0830500	9510.17	12694.7	11897.9	5657.1	5738.09	5110.51
PF3D7_0604500	2.08303e+06	2.26413e+06	2.46893e+06	794322	810319	871587
PF3D7_1118500	557277	714948	839525	318047	328009	246253
PF3D7_0912800	57705.7	66896.6	74074.2	35120.4	30270	33310.8
PF3D7_0405600	1.12899e+06	928345	1.53654e+06	491757	631026	236524
PF3D7_1317000	114292	195492	113365	49734	85471.7	63488.2
PF3D7_0602600	46587.6	51974.8	41695.9	26265.6	22275.2	19368.2
PF3D7_1435200	27373.4	25878.1	10337.8	14426.7	12045.1	7639.8
PF3D7_1126500	10539.7	11535.3	10377.6	4988.88	5680.04	4407.79
PF3D7_1438000	54393.6	48277.3	50376.3	25940.6	21962.4	25671.6
PF3D7_1427400	55808.6	49991.6	45347.1	21901.6	23560.4	28543.6
PF3D7_0320800	664216	672812	614694	400334	210970	416666
PF3D7_1228800	243444	211193	146850	12453.8	34117.3	33383.4
PF3D7_0308900	198845	126430	141691	72019.2	72855.1	67504.5
PF3D7_1017000	184978	220838	206876	89659.7	101046	59634.2
PF3D7_1024800	2.88305e+06	3.01603e+06	2.87508e+06	1.52326e+06	1.64937e+06	1.68225e+06
PF3D7_1021100	29602.8	61507.2	34961.6	4951.07	11757.2	9066.17
PF3D7_0629400	368990	323055	365351	75736.9	109154	137327
PF3D7_1326400	97388.3	84973.3	115724	59398.5	41145.9	38567.1
PF3D7_0212400	235935	220626	230394	122681	107105	57790.5
PF3D7_1368400	26141.3	27072.3	26983.9	13520.5	10831.1	13163.4
PF3D7_1016300	2.92567e+06	2.75708e+06	2.84392e+06	1.65506e+06	1.46853e+06	1.43049e+06
PF3D7_1451200	141304	109371	139156	71140	54979	56771.1
PF3D7_1241800	93957.9	100656	82327.1	50715.2	51393.9	49353.1
PF3D7_0621900	535544	587940	583936	314456	225245	197976
PF3D7_0513600	415332	441394	454164	241913	214521	243488
PF3D7_0706000	2.30015e+06	2.05527e+06	2.14816e+06	1.03293e+06	1.16688e+06	1.12342e+06
PF3D7_1205500	137700	148548	136111	60711.9	62213	62364.6
PF3D7_0826100	39372.1	62247.3	101266	23269	39871.4	23134.4
PF3D7_1345800	18040.9	24401	25580	9338.26	12766.2	11231.1
PF3D7_1329100	301110	267425	308772	111840	79369.1	142093
PF3D7_1415300	105562	43036.2	92026	40920.8	52179.6	44242
PF3D7_1435700	103598	120962	92079.3	45475.5	62123.5	76976.1
PF3D7_1230900	16891.1	21644.8	20141.4	11767.5	6357.02	10423.6
PF3D7_0628600	76270.5	83910.2	72800.3	41043.6	39558.2	37840.1
PF3D7_0106700	54676.5	60318.7	35101.5	23119.2	32129.4	34770.9
PF3D7_0924700	166271	131522	160785	52344.1	94458.9	83797.1
PF3D7_0321100	283546	376445	239215	152048	117969	134821
PF3D7_0909400	130579	99206.6	81667.7	56832	53725.8	73606.1
PF3D7_0111800	11461.5	13268.4	7996.77	4757.54	7202.59	6174.82
PF3D7_0502400	34029.2	32927.8	32934.2	24167.2	17587.5	18089.7
PF3D7_1231500	147161	120627	190547	83909	64909.5	73503
PF3D7_1223500	323136	316581	296466	180985	174406	175507
PF3D7_0606600	275745	359970	338694	131594	206417	138979
PF3D7_1443000	19522.3	29866	15972.7	13832.8	12163.1	8851.25
PF3D7_1103800	153423	194861	177146	46988.9	57012.5	49279.7
PF3D7_0817300	476760	476784	485713	150959	155302	189990
PF3D7_1237200	107477	121921	57722.7	66528.5	63727.8	51467.8
PF3D7_0906600	379841	443364	519909	29079	270618	303865
PF3D7_0310500	107184	132541	120394	61284.9	57585.5	58258.6
PF3D7_1111100	331992	188279	345522	177447	190362	194255
PF3D7_1438700	78449.3	90386	198606	90333.7	56581.5	94292.7
PF3D7_1213900	18095.8	19.5367	22360.4	9437.73	11171.4	13055.2
PF3D7_0521700	133832	139600	145646	80261.4	48257.8	80893.5
PF3D7_1210400	21412.6	24900.6	27241.5	20190.5	12536.9	16015.3
PF3D7_0806500	73399.8	79687.1	76472.9	49324.3	33378.9	46784.9
PF3D7_0925700	597905	438550	465004	485528	223554	16.0632
PF3D7_1028400	68228.7	82974.5	68707.8	41011.9	53346.9	38861.2
PF3D7_1315400	181695	192205	70360.1	61265	76828.8	52078.8
PF3D7_1030100	23010.7	20606.8	20667.2	15076.8	12426.2	10312.6
PF3D7_1349200	3.05813e+06	3.12062e+06	3.02658e+06	2.16759e+06	1.86369e+06	1.92092e+06
PF3D7_1412900	22.3076	33185.2	35842.1	24376.1	15306.3	21822.9
PF3D7_0108300	1.89399e+06	2.03122e+06	2.19774e+06	1.03187e+06	1.05531e+06	1.14958e+06
PF3D7_1139100	130946	58090.7	134271	90108.9	66873	95789.3
PF3D7_1008800	250657	127236	227042	110533	117534	205502
PF3D7_0729300	40700.2	36524.8	31508.3	25836	18763.7	25433
PF3D7_1472200	113589	95971.5	256987	71383.1	86736	79197.9
PF3D7_1133100	34613.7	38018.8	56909.5	23736.4	24398.8	24853.6
PF3D7_0422500	474237	459292	380266	63928.9	59285.6	78067.9
PF3D7_0717100	26580.3	26352.1	27428.3	21597.8	17069.8	16647
PF3D7_0310900	643461	608569	539411	265788	217874	266767
PF3D7_0928900	146614	163113	166261	54391.6	61444.9	28457.8
PF3D7_1438500	15614.6	16004.1	16767.3	11401.5	11048.6	9308.94
PF3D7_1022000	12216.8	13116.5	12974.6	50828.4	75354	74907.2
PF3D7_0504000	407316	740399	359635	171515	103407	195163
PF3D7_1233600	46532.1	55539.9	27255.1	53987.4	16881.2	51009.6
PF3D7_1006700	374624	343793	479421	311526	259941	319220
PF3D7_1313800	55097.9	46241.6	53300.3	39977.1	36865.6	36682.3
PF3D7_1407900	423540	381613	414464	320875	297335	276417
PF3D7_0407300	15312	20998.5	5155.49	11735.8	12827.8	15752
PF3D7_1358900	44655.1	54116.7	65113.5	59616.3	76857.7	76888.8
PF3D7_1333600	28422.1	33477.8	31642.9	28522.7	22725.4	24742.7
PF3D7_0801500	32327.7	51730.6	29756.3	26000.8	25327.8	25030
PF3D7_0322700	5876.84	6940.43	6284.98	4788.47	5562.29	27.7362
PF3D7_0511500	201043	180683	250983	191317	189817	171843
PF3D7_1433400	375023	652915	834381	447642	551792	61164.5
PF3D7_0916600	73626.1	68248	17.708	58761.9	57545.5	62152.2
PF3D7_1450000	67598.1	65602.3	67326.2	57941.6	60067.9	58966.5
PF3D7_0606500	60694.9	62050.2	61129.4	45134.6	50679.3	47956.8
PF3D7_1239000	17356.4	27523.2	12939.9	15561	20776.4	14572.8
PF3D7_1354600	58998.1	50948.8	54579.2	52538.6	59664.8	48473.8
PF3D7_1113000	2.05682e+08	2.30081e+08	2.20874e+08	1.85404e+08	2.2308e+08	1.66316e+08
PF3D7_0104300	18822.2	33639.2	15890.9	21236.9	19203	23907.1
PF3D7_0931100	46667.4	14.2822	49880.3	42374.4	33585.6	41675.2
PF3D7_1310800	95409.2	122181	125984	110003	118944	114293
PF3D7_0528000	83443.9	89446.9	86242.9	95634.3	118796	125709
PF3D7_0509400	11822.8	12700.1	10578.2	10250	12036.7	11021.7
PF3D7_0425800	708356	669642	1.01217e+06	517777	727532	968069
PF3D7_1305300	57138	83780.7	96545.1	85860.1	77871.7	86691.6
PF3D7_1121700	10438.6	14355.6	15058.2	10508	13939.2	14827.2
PF3D7_1302000	328118	326402	341603	243514	320604	352213
PF3D7_1010200	26400.6	21518.5	45.0584	32916	27556.2	22387.9
PF3D7_0703700	51095.9	127.284	109150	53055.1	57669.5	74966.4
PF3D7_1134600	16851.6	14960.6	15061.2	15222.9	15972.8	15947.2
PF3D7_1366400	107659312	105877376	8.76211e+07	115442776	108654664	122208032
PF3D7_1028300	18499	19427.9	20751.7	21030.2	19274	22355
PF3D7_0909900	42331.6	85477.3	50742.5	50415.4	56286.3	58156.9
PF3D7_1359000	20.4074	39871.8	55735.1	38679.1	44124.5	40213.7
PF3D7_0218400	9280.64	14315.2	13865.5	15906	12945.9	15600.5
PF3D7_0526300	8189.35	8312.98	11999.2	9598.34	12559.7	10570.4
PF3D7_1228900	47095.3	34001.2	32167.3	60943.1	16.6951	37969.6
PF3D7_1145600	325378	311336	279597	346159	371215	420420
PF3D7_1107700	77789.3	72264	71790.8	95519.9	89049.7	77517.3
PF3D7_1473700	275204	150865	229552	360438	433948	414116
PF3D7_0506100	16385.5	22964.2	18245.8	29759.1	28425.1	24387.5
PF3D7_0302600	8676.9	11987.9	9438.33	11819.7	20561.7	9561.86
PF3D7_0418300	67464.7	13754.1	11890.5	104011	107973	88147.5
PF3D7_1448500	137766	114608	142722	180128	161442	197574
PF3D7_0809100	42690.7	55.3713	52756.5	59854.6	61514.3	36013.3
PF3D7_0627100	34670.9	42169.4	62043.2	53921.5	55408.6	90637.5
PF3D7_1139300	28987.4	21703.8	22844.4	34121.9	33288	34479.7
PF3D7_1365900	596344	828006	679662	1.26588e+06	1.416e+06	1.11652e+06
PF3D7_1448600	93.0613	562253	25.0025	43493.7	59303.4	20.5247
PF3D7_1038800	10463.1	14431	12263.4	50939.3	74427.5	59374.3
PF3D7_0528800	30010.5	44393.1	4.93788	30571.8	22607.3	57362.4
PF3D7_1328000	10.184	41440.4	42.2462	14111.3	17801.7	22042.7
PF3D7_1423000	36.911	36.2574	311.461	17319.6	33725.8	21351.5
PF3D7_0525000	240.658	14.0594	36.2983	18.6766	65898.4	78735.9
PF3D7_1231800	9.88495	26167.5	21.6544	77562.1	59535.1	72168
PF3D7_0214300	25.68	13.0511	14.9852	64962	22991	100632
PF3D7_0613600	20.1628	50.7306	21.5062	28.296	91121.9	62462
PF3D7_0931300	11.3535	3.19939	6268.87	18020.1	19695.5	19281.2
PF3D7_1404000	11.5565	159.416	13.5191	17013	14292.9	15300.4
PF3D7_1217500	67.872	4342.55	41.7426	21187.8	19698.3	18722
PF3D7_1103400	26797	60.0792	21.2072	8.87683	28754.7	28606
PF3D7_0526600	3.02209	25.6455	4.91302	71780.8	56099.4	54578.2
PF3D7_0712300	9.54219	79.8847	8.20062	28907.7	39271.9	7.86099
PF3D7_0621300	74.8178	69.4069	24.7644	21.435	62.0196	6.43752
PF3D7_1227000	7.07033	15.9029	84.2284	2.68704	109.767	52.5749
PF3D7_1136000	413.303	68.3031	31.7616	47.5458	34.3615	57.8823
PF3D7_0303400	71.9569	43.2207	40.3132	26.04	34.3019	137.554
PF3D7_1311300	19.0294	23.0876	12.747	14.7573	18.3483	19.9423
PF3D7_1351800	3.45107	35.1066	26.2707	64.6228	17.8006	4.27295
PF3D7_0731100	1.25837	16.7294	7.05713	9.32776	3.78999	7.61137
PF3D7_0501100	36.7815	5.25048	20.8565	36.8722	18.1696	36.2526
PF3D7_1218400	62.6435	15.0461	16.898	30.5895	4.21472	44.5866
PF3D7_0409400	33.933	3.59498	40.6359	13.4628	22.4621	38.0382
PF3D7_1134700	14.7393	11.7306	3.89398	50.6429	11.2477	25.8841
PF3D7_0113200	8.96877	24.1891	71.18	16.6232	71.7336	5.68906
PF3D7_1103700	62.6731	20.0597	43.3102	3.67994	25.5587	22.8952
PF3D7_0619000	13.5958	40.0426	38.9747	29.0988	38.5927	23.0936
PF3D7_1440000	13.104	2.22701	20.3336	4.28431	7.61625	72.6698
PF3D7_1304300	17.6499	28.1954	22.1288	2.84208	9.36981	23.0989
PF3D7_1309500	19.946	52.9826	3.87198	2.844	40.5906	16.3859
PF3D7_1222100	18.1547	65.4983	42.9066	54.2061	73.5089	25.5656
PF3D7_1216400	5.00011	116.024	20.4972	14.1646	10.7743	26.4767
PF3D7_0603400	8.62666	9.91516	34.5106	28.021	56.2022	25.5304
PF3D7_0904100	144.965	2.47969	29.0578	3.42551	8.11357	15.2939
PF3D7_1326300	39.2954	45.483	35.9664	48.5706	24.464	148.45
PF3D7_0910900	2.33327	6.77884	33.9469	2.0946	5.19123	22.4206
PF3D7_0404600	8.11774	14.3411	4.92094	13.7205	100.779	14.4546
PF3D7_0409800	3.75472	25.6467	24.0403	42.4664	20.3632	18.7645
PF3D7_0424500	31.0706	19.4411	5.79439	38.6135	26.8856	7.93102
PF3D7_1012300	19.3743	85.1793	14.6845	14.7674	22.3128	37.1193
PF3D7_0214800	9.79616	25.8711	121.056	8.00314	15.9294	6.23222
PF3D7_1432900	15.5504	51.5906	11.438	37.0074	227.253	172.299
PF3D7_1008000	36.4285	131.871	35.571	23.5078	7.47629	54.7346
PF3D7_1464500	60.9976	10.2095	23.754	9.22759	15.7183	13.6539
PF3D7_1445000	12.677	12.7461	41.9171	27.2132	7.37165	21.6931
PF3D7_1435500	17.1417	41.2845	25.2201	8.13995	6.74851	55.9164
PF3D7_1308400	26.0867	37.5068	7.87649	1.28972	29.8233	7.75384
PF3D7_1233900	4.61239	10.5768	21.4276	49.6608	34.1867	17.9179
PF3D7_0514900	34.465	40.4721	71.904	7.72118	4.67234	56.1636
PF3D7_1352100	8.00376	68.6969	6.38534	27.692	18.5065	4.95791
PF3D7_1469200	50.2567	38.0931	18.6022	6.54169	6.78358	12.6275
PF3D7_0705000	52.6642	17.7548	43.9343	16.6046	38.5055	37.2578
PF3D7_1022500	7.88252	48.3372	8.8584	28.0476	21.3708	11.0555
PF3D7_0420300	27.1218	22.0853	38.0698	81.6733	12.4827	63.4872
PF3D7_1139800	61.7575	4.76125	22.7829	37.9979	69.9484	14.9994
PF3D7_1248500	34.3387	9.98383	8.1267	48.8198	24.8029	10.0571
PF3D7_1113800	6.54392	2.9691	11.7147	22.9795	53.8111	10.0307
PF3D7_1104300	30.9285	10.2639	20.3509	15.1871	8.61424	25.9639
PF3D7_0529300	17.6491	13.3494	21.2986	27.7409	139.292	48.1959
PF3D7_1312100	48.2779	56.0502	20.4258	40.2982	27.2576	83.3848
PF3D7_0708100	10.6195	45.7412	127.973	26.7639	19.8513	72.4987
PF3D7_1238000	8.17357	16.8624	36.0673	32.4998	7.58213	13.5573
PF3D7_1417900	60.828	47.9566	17.772	9.31241	20.2364	8.86661
PF3D7_1021200	5.91378	35.0119	61.1943	44.224	72.9964	1.66103
PF3D7_1232300	0.987444	21.0359	38.8158	7.30037	22.7105	16.8276
PF3D7_0926100	85.3188	3.28896	103.952	47.3443	15.1005	68.6857

## Sheet: 4H
Gignre 4H Quantitative analysis of the co-localization ratio
Pearson's Coefficient	Overlap Coefficient
0.739	0.756
0.71	0.734
0.722	0.761

## Sheet: 5A
Figure 5A ATS reduces pyruvate levels in parasites.
ATS concentrations(μM)	0	0.5	1	5	10
pyruvate levels(μM/mg)	0.279298	0.251853	0.222357	0.145719	0.115079
	0.279298	0.254748	0.237518	0.152419	0.111445
	0.270748	0.240273	0.242571	0.149069	0.112656

## Sheet: 5B
Figure 5B ATS reduces the levels of lactate in the culture medium in a dose-dependent manner.
ATS concentrations(μM)	0	0.1	0.5	1	5	10	nRBC
Lactate level in medium(%)	102.214	82.3699	75.7225	66.5896	44.7977	42.1965	52.0231
	98.8621	89.8844	79.1907	61.6763	50.289	47.6879	48.5549
	100	86.4162	82.659	60.9249	52.6012	45.0867	50.289

## Sheet: 5C
Figure 5C ATS reduces the levels of lactate in the parasites in a dose-dependent manner.
ATS concentrations(μM)	0	0.1	0.5	1	5	10
Lactate level in parasites(%)	104.021	79.8122	61.4554	38.2629	30.5164	28.6385
	100.032	80.7512	70.0469	40.3756	32.3944	27.9343
	101.155	81.4554	65.5164	39.4366	30.9859	29.5775

## Sheet: 5D
Figure 5D ATS reduces ATP levels in parasites.
ATS concentrations(μM)	0	0.5	1	5	10
ATP level in parasites(nM/mg)	263.671	224.562	178.419	142.597	140.395
	257.215	239.525	162.543	126.059	127.644
	268.987	224.708	155.842	131.799	118.353

[truncated: 12 more sheets: 5E, 5F, 6A, 6B, 6I, 6K, 6L, 6M, 7B, 7C, 7D, 7E]
